# Supplementary material for: Interpretable Two-Stage Machine Learning for Early and Full Drug Release Prediction in PLGA Microspheres
Source: Pharmaceuticals (Basel). 2026 May 14;19(5):767. doi: 10.3390/ph19050767 (PMC13209779; doi:10.3390/ph19050767)
Supplement: Supplementary file 1 [file pharmaceuticals-19-00767-s001.zip › Supplementary materials S2.xlsx]

## Sheet: Table S1
Table S1. Cross-validation results across all folds for different regression models in full time-dependent release prediction.
LR			SVR			DT			RF			LGBM			XGB
Fold	MAE	Pearson r	Fold	MAE	Pearson r	Fold	MAE	Pearson r	Fold	MAE	Pearson r	Fold	MAE	Pearson r	Fold	MAE	Pearson r
1	0.2686	0.4115	1	0.2145	0.6430	1	0.1642	0.7300	1	0.1463	0.7966	1	0.1585	0.7560	1	0.1443	0.7880
2	0.2511	0.4774	2	0.2090	0.6506	2	0.1535	0.7616	2	0.1304	0.8361	2	0.1288	0.8329	2	0.1210	0.8430
3	0.2319	0.5131	3	0.2005	0.6651	3	0.1500	0.7771	3	0.1168	0.8739	3	0.1262	0.8542	3	0.1129	0.8665
4	0.2516	0.4620	4	0.1794	0.7021	4	0.1642	0.6994	4	0.1432	0.7860	4	0.1444	0.7372	4	0.1312	0.7882
5	0.2691	0.5112	5	0.1682	0.7620	5	0.1454	0.7990	5	0.1301	0.8720	5	0.1163	0.8880	5	0.1215	0.8700
Mean	0.2545	0.4750	Mean	0.1943	0.6846	Mean	0.1555	0.7534	Mean	0.1334	0.8329	Mean	0.1348	0.8137	Mean	0.1262	0.8311
Note: LR, linear regression; SVR, support vector regression; DT, decision tree; RF, random forest; LGBM, light gradient boosting machine; XGB, extreme gradient boosting; MAE, mean absolute error.

## Sheet: Table S3
Table S3. Uncertainty analysis of the XGB model using repeated group-based resampling. For each data point, the predicted release values were aggregated across multiple repetitions, and the mean prediction, standard deviation (SD), and empirical 95% prediction intervals (Pred_2.5 and Pred_97.5) are reported. The number of predictions indicates the number of repeated evaluations used to estimate u…
Model	Data Index	True release	Predicted release	SD of prediction	Pred_2.5	Pred_97.5	Number of prediction
XGB	0	0	0.0130518	0.0290197	-0.0224569	0.0576029	7
XGB	1	0.0626223	0.142068	0.0418115	0.0759548	0.2004	7
XGB	2	0.0567515	0.392832	0.0370193	0.346419	0.442985	7
XGB	3	0.0587084	0.573428	0.0562916	0.51583	0.664889	7
XGB	4	0.0587084	0.784822	0.0266621	0.751649	0.826683	7
XGB	5	0.0489237	0.832588	0.0422047	0.794767	0.905923	7
XGB	6	0.0450098	0.855052	0.0384057	0.819791	0.922919	7
XGB	7	0.0450098	0.856848	0.0342481	0.815526	0.913688	7
XGB	8	0.0469667	0.884549	0.0372611	0.832767	0.939273	7
XGB	9	0.0821918	0.919844	0.0395504	0.86768	0.976543	7
XGB	10	0.0998043	0.934227	0.0406011	0.882578	0.997975	7
XGB	11	0.217221	0.934227	0.0406011	0.882578	0.997975	7
XGB	12	0.598826	0.934227	0.0406011	0.882578	0.997975	7
XGB	13	0.818004	0.934227	0.0406011	0.882578	0.997975	7
XGB	14	0.917808	0.934227	0.0406011	0.882578	0.997975	7
XGB	15	0.917808	0.934227	0.0406011	0.882578	0.997975	7
XGB	16	0	-0.00444123	0.0156902	-0.0193995	0.0233935	7
XGB	17	0.575135	0.326096	0.0622738	0.253797	0.409716	7
XGB	18	0.698655	0.39094	0.0715698	0.305408	0.497496	7
XGB	19	0.77916	0.4714	0.0712198	0.368481	0.56643	7
XGB	20	0.894485	0.628395	0.045107	0.584709	0.701196	7
XGB	21	0.945294	0.664028	0.0447552	0.598498	0.719999	7
XGB	22	0.952957	0.726126	0.0273886	0.682626	0.753258	7
XGB	23	0.979297	0.777234	0.0489261	0.690604	0.81667	7
XGB	24	0.989513	0.847049	0.0392937	0.802693	0.912202	7
XGB	25	0.991931	0.890318	0.0365924	0.842369	0.944955	7
XGB	26	0	-0.00630479	0.00967769	-0.023578	0.00287197	7
XGB	27	0.177283	0.101968	0.0335871	0.067014	0.145482	7
XGB	28	0.220158	0.169603	0.0441868	0.120338	0.24439	7
XGB	29	0.351748	0.253269	0.0436392	0.208081	0.330854	7
XGB	30	0.502014	0.377079	0.0377728	0.315102	0.413218	7
XGB	31	0.609269	0.557532	0.0600368	0.504956	0.658845	7
XGB	32	0.837362	0.750125	0.0904448	0.589977	0.831753	7
XGB	33	0.930915	0.804088	0.0985292	0.634742	0.90829	7
XGB	34	0.954567	0.81158	0.0384454	0.779042	0.872535	7
XGB	35	0.973114	0.853413	0.0359538	0.820964	0.912134	7
XGB	36	0	0.00887255	0.0195742	-0.0166815	0.0333594	5
XGB	37	0.0885787	0.105515	0.0237243	0.0748234	0.125461	5
XGB	38	0.120701	0.144102	0.025107	0.10918	0.167561	5
XGB	39	0.238845	0.258108	0.0483724	0.197488	0.310209	5
XGB	40	0.381051	0.352125	0.0718016	0.251927	0.423745	5
XGB	41	0.528629	0.503019	0.0712951	0.419405	0.58649	5
XGB	42	0.899189	0.713312	0.13119	0.517544	0.831626	5
XGB	43	0.98199	0.807801	0.152088	0.579228	0.944872	5
XGB	44	0.976068	0.887429	0.0795311	0.789224	0.979568	5
XGB	45	0.994619	0.92473	0.0725434	0.837978	1.00526	5
XGB	46	0	0.00648783	0.019737	-0.0184894	0.0361644	9
XGB	47	0.0616923	0.104422	0.0232839	0.078353	0.147639	9
XGB	48	0.0938197	0.133408	0.0191235	0.107738	0.165363	9
XGB	49	0.201211	0.219585	0.0276467	0.186411	0.268124	9
XGB	50	0.338036	0.335596	0.0365859	0.266781	0.370898	9
XGB	51	0.504436	0.481871	0.0449134	0.408895	0.5379	9
XGB	52	0.848109	0.663908	0.0682986	0.543569	0.746935	9
XGB	53	0.949723	0.750856	0.076194	0.628422	0.855284	9
XGB	54	0.943815	0.843904	0.0335983	0.797491	0.888931	9
XGB	55	0.973114	0.884107	0.0437483	0.824674	0.944917	9
XGB	56	0	0.0233228	0.0151238	0.00535841	0.0439367	10
XGB	57	0.148541	0.384118	0.0607929	0.275826	0.468337	10
XGB	58	0.198939	0.43419	0.0689493	0.328006	0.520586	10
XGB	59	0.259947	0.485997	0.0746725	0.36485	0.579725	10
XGB	60	0.366048	0.555657	0.0723783	0.445985	0.64309	10
XGB	61	0.413793	0.601647	0.0822842	0.479124	0.695462	10
XGB	62	0.572944	0.65566	0.0876839	0.522992	0.776247	10
XGB	63	0.819629	0.765829	0.0728519	0.638233	0.838643	10
XGB	64	0.870027	0.90968	0.0539047	0.811849	0.960053	10
XGB	65	0.928382	0.961926	0.040247	0.88721	0.999987	10
XGB	66	0.973475	0.948116	0.0329755	0.904967	0.998562	10
XGB	67	0.986737	0.975818	0.0319013	0.933695	1.02083	10
XGB	68	1	1.00445	0.0352987	0.947271	1.04586	10
XGB	69	0	-0.00266137	0.0216344	-0.0229653	0.0248036	4
XGB	70	0.0450928	0.112149	0.0298251	0.0922227	0.152029	4
XGB	71	0.0557029	0.157445	0.053635	0.0947512	0.206223	4
XGB	72	0.0795756	0.181295	0.0435039	0.136032	0.228763	4
XGB	73	0.140584	0.254738	0.0124364	0.239981	0.268078	4
XGB	74	0.180371	0.289655	0.030307	0.252437	0.320489	4
XGB	75	0.278515	0.404759	0.0692667	0.342841	0.494259	4
XGB	76	0.453581	0.599131	0.088202	0.493592	0.693232	4
XGB	77	0.724138	0.785028	0.060319	0.703871	0.824832	4
XGB	78	0.867374	0.847438	0.0614985	0.773187	0.901861	4
XGB	79	0.888594	0.87753	0.0730031	0.791601	0.939058	4
XGB	80	0.944297	0.911672	0.072133	0.824317	0.986468	4
XGB	81	1	0.932877	0.0685236	0.86251	1.01311	4
XGB	82	0	0.00312091	0.00582109	-0.00391339	0.010792	5
XGB	83	0.0238727	0.0460526	0.0144421	0.0266077	0.063392	5
XGB	84	0.0371353	0.0760406	0.0264862	0.0472065	0.10772	5
XGB	85	0.061008	0.114484	0.0491263	0.0727622	0.181864	5
XGB	86	0.0769231	0.140385	0.0194929	0.111373	0.157431	5
XGB	87	0.100796	0.193381	0.0453447	0.130731	0.232248	5
XGB	88	0.164456	0.355794	0.0619975	0.283173	0.439391	5
XGB	89	0.424403	0.648512	0.057073	0.561207	0.687648	5
XGB	90	0.755968	0.897885	0.0543755	0.82324	0.958303	5
XGB	91	0.931034	0.954072	0.041195	0.89381	0.987376	5
XGB	92	0.960212	0.953607	0.0420551	0.895832	0.995284	5
XGB	93	0.994695	0.982886	0.013335	0.971016	0.998635	5
XGB	94	1	1.00606	0.0125574	0.991843	1.01875	5
XGB	95	0	-8.44e-05	0.00983521	-0.0133505	0.0128339	8
XGB	96	0.0159151	0.0658363	0.0157749	0.0421143	0.0886177	8
XGB	97	0.0265252	0.0884252	0.0318179	0.0440888	0.131749	8
XGB	98	0.0344828	0.128574	0.0350659	0.075366	0.172035	8
XGB	99	0.0450928	0.164874	0.0463452	0.11743	0.250406	8
XGB	100	0.0636605	0.230744	0.0480655	0.167295	0.314182	8
XGB	101	0.164456	0.364734	0.0672602	0.26709	0.458882	8
XGB	102	0.437666	0.607099	0.0478208	0.549585	0.667175	8
XGB	103	0.755968	0.863311	0.0315816	0.808998	0.905424	8
XGB	104	0.925729	0.944941	0.0216838	0.920694	0.982805	8
XGB	105	0.97878	0.953415	0.0305356	0.917686	1.00492	8
XGB	106	0.98939	0.967835	0.0148673	0.94399	0.982716	8
XGB	107	1	0.975412	0.0158939	0.948666	0.996332	8
XGB	108	0	-0.0220214	0.00614926	-0.0275161	-0.0124948	6
XGB	109	0.0614251	0.118685	0.0260483	0.0927537	0.159277	6
XGB	110	0.152334	0.175961	0.0210146	0.151092	0.201418	6
XGB	111	0.326781	0.263086	0.0179295	0.23662	0.283375	6
XGB	112	0.439803	0.378431	0.0440203	0.326143	0.44679	6
XGB	113	0.805897	0.510146	0.0623451	0.448032	0.605054	6
XGB	114	0.960688	0.725068	0.0570534	0.680974	0.815855	6
XGB	115	0.972973	0.810227	0.0376753	0.756376	0.859539	6
XGB	116	0.977887	0.83393	0.0371778	0.783365	0.88695	6
XGB	117	0.995086	0.881339	0.054789	0.806171	0.945924	6
XGB	118	0.997543	0.904062	0.0476113	0.843619	0.959296	6
XGB	119	0	0.00586437	0.0192823	-0.013406	0.0367148	7
XGB	120	0.0786241	0.0845304	0.0187913	0.0641059	0.113108	7
XGB	121	0.162162	0.142058	0.0350434	0.098649	0.190747	7
XGB	122	0.29484	0.245064	0.0578956	0.177567	0.334083	7
XGB	123	0.402948	0.309219	0.0924909	0.173356	0.414904	7
XGB	124	0.742015	0.461358	0.154991	0.247858	0.655455	7
XGB	125	0.992629	0.585576	0.157193	0.358159	0.755855	7
XGB	126	0.995086	0.685484	0.172728	0.41462	0.881643	7
XGB	127	0.995086	0.709112	0.172868	0.433225	0.886559	7
XGB	128	1.00246	0.744436	0.135063	0.542487	0.893587	7
XGB	129	1.00491	0.792057	0.120322	0.617219	0.940639	7
XGB	130	0	-0.0101061	0.0121282	-0.029608	0.00426353	7
XGB	131	0.149877	0.0961956	0.0567979	0.0499959	0.200597	7
XGB	132	0.248157	0.0995021	0.0581098	0.0581715	0.208369	7
XGB	133	0.402948	0.178429	0.0615702	0.135164	0.292862	7
XGB	134	0.53317	0.212189	0.104066	0.135003	0.404767	7
XGB	135	0.840295	0.331232	0.14578	0.165591	0.564926	7
XGB	136	0.992629	0.430844	0.176794	0.264066	0.736733	7
XGB	137	0.995086	0.474432	0.169059	0.308909	0.76625	7
XGB	138	0.997543	0.503463	0.160713	0.362093	0.793907	7
XGB	139	1.00737	0.515212	0.185317	0.379442	0.855563	7
XGB	140	1.00983	0.533414	0.187223	0.387687	0.873314	7
XGB	141	0	-0.00153589	0.014463	-0.0151379	0.0152949	4
XGB	142	0.638821	0.335195	0.0536562	0.283558	0.385379	4
XGB	143	0.663391	0.359875	0.0248492	0.332578	0.38734	4
XGB	144	0.702703	0.411753	0.0296534	0.375982	0.442991	4
XGB	145	0.773956	0.408337	0.041863	0.3585	0.45247	4
XGB	146	0.872236	0.504712	0.0626517	0.424479	0.551101	4
XGB	147	0.918919	0.53707	0.0391188	0.490015	0.577118	4
XGB	148	0.953317	0.577196	0.0478103	0.521836	0.626355	4
XGB	149	0.970516	0.602641	0.0393806	0.563116	0.651239	4
XGB	150	0.992629	0.672958	0.0776979	0.578242	0.752993	4
XGB	151	1	0.688683	0.0926411	0.585023	0.794532	4
XGB	152	0	0.00943064	0.0112375	-0.00280091	0.0243083	6
XGB	153	0.0231959	0.0970113	0.0263934	0.0582133	0.131327	6
XGB	154	0.0360825	0.143881	0.0399095	0.0942799	0.20104	6
XGB	155	0.0489691	0.184834	0.0342757	0.141831	0.224436	6
XGB	156	0.0541237	0.278569	0.0561907	0.227051	0.367982	6
XGB	157	0.10567	0.382734	0.0774056	0.29623	0.494569	6
XGB	158	0.453608	0.476112	0.100295	0.380969	0.609414	6
XGB	159	0.706186	0.584471	0.0931274	0.487497	0.710125	6
XGB	160	0.81701	0.663402	0.0718576	0.599541	0.779955	6
XGB	161	0.956186	0.729016	0.0446924	0.687931	0.80132	6
XGB	162	0.974227	0.781962	0.048716	0.738976	0.858184	6
XGB	163	0.981959	0.864198	0.0455921	0.785797	0.898279	6
XGB	164	0.987113	0.912618	0.0311286	0.872655	0.957849	6
XGB	165	1.00515	0.935609	0.0356793	0.892556	0.988044	6
XGB	166	0	0.0108383	0.0146994	-0.00580199	0.0268366	5
XGB	167	0.0283505	0.102272	0.0184817	0.088361	0.129795	5
XGB	168	0.0386598	0.0880307	0.0354087	0.050134	0.137885	5
XGB	169	0.0592784	0.105247	0.0374266	0.0679544	0.150596	5
XGB	170	0.0824742	0.145898	0.0333067	0.102075	0.180563	5
XGB	171	0.157216	0.226339	0.0247719	0.198985	0.25211	5
XGB	172	0.404639	0.368156	0.0222287	0.338695	0.385102	5
XGB	173	0.600515	0.5137	0.0499843	0.46887	0.58359	5
XGB	174	0.721649	0.647862	0.0581089	0.599536	0.722875	5
XGB	175	0.886598	0.797622	0.0574452	0.739673	0.863232	5
XGB	176	0.943299	0.893919	0.0498635	0.821054	0.936649	5
XGB	177	0.971649	0.901188	0.0709758	0.82038	0.967508	5
XGB	178	0.989691	0.940419	0.0346107	0.897618	0.97644	5
XGB	179	1.00258	0.948592	0.0371193	0.905568	0.980743	5
XGB	180	0	-0.0170239	0.0135838	-0.0372254	0.00291742	7
XGB	181	0.0695876	0.106709	0.0218367	0.0811105	0.136072	7
XGB	182	0.0850515	0.144801	0.0268067	0.107193	0.173592	7
XGB	183	0.136598	0.198209	0.0278016	0.157267	0.226207	7
XGB	184	0.224227	0.315791	0.0491799	0.250606	0.379285	7
XGB	185	0.350515	0.471544	0.0772376	0.350443	0.578663	7
XGB	186	0.541237	0.625106	0.112054	0.448251	0.748843	7
XGB	187	0.71134	0.662184	0.0829384	0.535826	0.771326	7
XGB	188	0.796392	0.709569	0.0802998	0.578827	0.808654	7
XGB	189	0.92268	0.758133	0.0610319	0.646423	0.810265	7
XGB	190	0.953608	0.825496	0.0664033	0.703863	0.868032	7
XGB	191	0.981959	0.822091	0.0760398	0.716157	0.921344	7
XGB	192	0.992268	0.806787	0.0961534	0.690743	0.958444	7
XGB	193	1.00515	0.814892	0.0949997	0.700057	0.956992	7
XGB	194	0	0.0155708	0.0281706	-0.0137062	0.0491584	4
XGB	195	0.404639	0.311074	0.0785752	0.210501	0.375432	4
XGB	196	0.43299	0.365379	0.099786	0.230312	0.421807	4
XGB	197	0.471649	0.404721	0.0939569	0.278402	0.469974	4
XGB	198	0.505155	0.435924	0.114361	0.282517	0.512164	4
XGB	199	0.600515	0.500283	0.131962	0.323519	0.587283	4
XGB	200	0.713918	0.588957	0.095277	0.464344	0.658142	4
XGB	201	0.780928	0.670299	0.04597	0.614041	0.717618	4
XGB	202	0.829897	0.71061	0.0520894	0.65559	0.772516	4
XGB	203	0.889175	0.775384	0.0547162	0.701864	0.813321	4
XGB	204	0.92268	0.8445	0.0716509	0.781138	0.934324	4
XGB	205	0.974227	0.855911	0.0858953	0.76642	0.932646	4
XGB	206	0.987113	0.866333	0.096178	0.777912	0.960174	4
XGB	207	1	0.868662	0.100428	0.774715	0.973803	4
XGB	208	0	-0.00636834	0.00754258	-0.0145216	0.00498768	6
XGB	209	0.0238018	0.204751	0.0215543	0.18354	0.229968	6
XGB	210	0.034368	0.271452	0.012402	0.255453	0.289047	6
XGB	211	0.0395624	0.341354	0.0491743	0.274176	0.400313	6
XGB	212	0.0500662	0.536221	0.0843949	0.403708	0.605033	6
XGB	213	0.0631625	0.712082	0.123375	0.509936	0.829102	6
XGB	214	0.0815827	0.794836	0.0958538	0.659224	0.884097	6
XGB	215	0.0894318	0.819393	0.0903175	0.681629	0.904565	6
XGB	216	0.107842	0.89532	0.0464566	0.834752	0.948771	6
XGB	217	0.104986	0.907932	0.0467473	0.85875	0.962137	6
XGB	218	0.139296	0.827815	0.0453177	0.756859	0.864445	6
XGB	219	0.256116	0.845243	0.0518388	0.76832	0.899216	6
XGB	220	0.468618	0.859727	0.0455473	0.794132	0.915239	6
XGB	221	0.790162	0.880051	0.0404568	0.817951	0.92819	6
XGB	222	0.949468	0.901165	0.0405606	0.836527	0.945907	6
XGB	223	0	-0.0039677	0.0236275	-0.0386932	0.0272604	7
XGB	224	0.0965147	0.51236	0.0707169	0.404466	0.576882	7
XGB	225	0.112601	0.552293	0.0780644	0.41074	0.619578	7
XGB	226	0.158177	0.599826	0.0740986	0.470634	0.668161	7
XGB	227	0.179625	0.637441	0.106455	0.438711	0.712838	7
XGB	228	0.201072	0.681113	0.115621	0.465249	0.761028	7
XGB	229	0.217158	0.728354	0.117269	0.523184	0.819647	7
XGB	230	0.235925	0.769041	0.109309	0.586736	0.872115	7
XGB	231	0.27882	0.786584	0.109045	0.608499	0.909021	7
XGB	232	0.302949	0.811928	0.108546	0.630211	0.942214	7
XGB	233	0.335121	0.795063	0.110621	0.618994	0.933653	7
XGB	234	0.436997	0.714201	0.082534	0.57797	0.81958	7
XGB	235	0.52815	0.722023	0.0908425	0.571112	0.836903	7
XGB	236	0.675603	0.741746	0.0945568	0.581479	0.852562	7
XGB	237	0.809651	0.802823	0.103735	0.61694	0.886531	7
XGB	238	0.900804	0.829858	0.124462	0.617791	0.950465	7
XGB	239	0	0.00995538	0.0222333	-0.0178418	0.0352922	5
XGB	240	0.0431389	0.0881095	0.0423803	0.0237757	0.125358	5
XGB	241	0.057454	0.0911975	0.0312002	0.0430573	0.115324	5
XGB	242	0.0919309	0.140553	0.0455243	0.0732786	0.177166	5
XGB	243	0.100399	0.20707	0.0591056	0.115822	0.248203	5
XGB	244	0.166482	0.340054	0.0625832	0.255704	0.412674	5
XGB	245	0.341981	0.414013	0.0493442	0.33971	0.451979	5
XGB	246	0.598275	0.499569	0.0529718	0.427304	0.557513	5
XGB	247	0.796834	0.563246	0.067115	0.494246	0.656296	5
XGB	248	0.926223	0.664897	0.0901331	0.573404	0.769628	5
XGB	249	0.943232	0.719452	0.0800901	0.644071	0.8299	5
XGB	250	0.960036	0.841028	0.0769417	0.731771	0.900952	5
XGB	251	0.976945	0.889419	0.0608049	0.803793	0.949149	5
XGB	252	0	-0.00470139	0.0101773	-0.0164765	0.00874889	7
XGB	253	0.122909	0.0762506	0.0381364	0.0454099	0.145722	7
XGB	254	0.197685	0.113529	0.0370489	0.0777302	0.180027	7
XGB	255	0.344567	0.214177	0.0340311	0.178384	0.271127	7
XGB	256	0.50214	0.389741	0.0383559	0.32456	0.425659	7
XGB	257	0.619611	0.528728	0.0333181	0.487603	0.568299	7
XGB	258	0.688948	0.645095	0.0182449	0.620715	0.669542	7
XGB	259	0.734227	0.701537	0.0178974	0.676998	0.724897	7
XGB	260	0.766136	0.739475	0.00851396	0.727555	0.749872	7
XGB	261	0.781997	0.764965	0.0108164	0.752545	0.780963	7
XGB	262	0.789842	0.775288	0.0107291	0.764029	0.791568	7
XGB	263	0.795014	0.7765	0.0150635	0.759015	0.797473	7
XGB	264	0.797506	0.781416	0.0145455	0.761946	0.802353	7
XGB	265	0.800004	0.785101	0.0114857	0.772198	0.803007	7
XGB	266	0.799827	0.789129	0.0103533	0.781004	0.805627	7
XGB	267	0.799646	0.790755	0.0109676	0.782286	0.807948	7
XGB	268	0.79947	0.790239	0.0126572	0.77894	0.808542	7
XGB	269	0	-0.0106862	0.0116101	-0.0268528	0.00251665	6
XGB	270	0.0504451	0.102321	0.0348084	0.0564496	0.143761	6
XGB	271	0.102671	0.161193	0.0307157	0.118731	0.186087	6
XGB	272	0.226113	0.255678	0.0610069	0.173361	0.310737	6
XGB	273	0.406528	0.398689	0.0519825	0.335007	0.456683	6
XGB	274	0.553709	0.531326	0.0519766	0.461754	0.592076	6
XGB	275	0.646291	0.618744	0.0267694	0.593389	0.661795	6
XGB	276	0.710386	0.685634	0.0203989	0.672784	0.720671	6
XGB	277	0.748368	0.708624	0.0143463	0.692587	0.728925	6
XGB	278	0.779228	0.73649	0.0137958	0.715186	0.752203	6
XGB	279	0.791098	0.741208	0.017043	0.72332	0.767681	6
XGB	280	0.79822	0.751184	0.0153182	0.728664	0.771316	6
XGB	281	0.802967	0.757683	0.0195202	0.732033	0.782417	6
XGB	282	0.805341	0.760335	0.0189531	0.734054	0.78389	6
XGB	283	0.807715	0.762505	0.0185813	0.73632	0.782865	6
XGB	284	0.810089	0.764508	0.0161643	0.740234	0.783017	6
XGB	285	0.810089	0.766058	0.0158932	0.744298	0.785533	6
XGB	286	0	-0.01491	0.0139315	-0.0337429	0.0073586	9
XGB	287	0.0338279	0.0951653	0.0224486	0.0626136	0.133291	9
XGB	288	0.0670623	0.14382	0.0270641	0.104638	0.190286	9
XGB	289	0.150148	0.257583	0.0304058	0.216819	0.299469	9
XGB	290	0.313947	0.404865	0.0281058	0.382352	0.452826	9
XGB	291	0.458754	0.541079	0.0163219	0.519103	0.56801	9
XGB	292	0.558457	0.622841	0.0207658	0.584549	0.647326	9
XGB	293	0.634421	0.682363	0.0213762	0.647093	0.70708	9
XGB	294	0.686647	0.700585	0.0234519	0.672561	0.739382	9
XGB	295	0.717507	0.727458	0.0234696	0.698345	0.763219	9
XGB	296	0.736499	0.738644	0.0262005	0.705278	0.779657	9
XGB	297	0.748368	0.749513	0.0247133	0.713451	0.786139	9
XGB	298	0.757864	0.760863	0.0165399	0.736578	0.785559	9
XGB	299	0.762611	0.762965	0.0169157	0.737725	0.785575	9
XGB	300	0.764985	0.764255	0.0162453	0.738933	0.786084	9
XGB	301	0.764985	0.765704	0.0174014	0.739062	0.788728	9
XGB	302	0.764985	0.76827	0.0188768	0.734005	0.789749	9
XGB	303	0	-0.00148907	0.0104925	-0.0205308	0.00977624	8
XGB	304	0.0551929	0.123508	0.0220108	0.0966642	0.159249	8
XGB	305	0.102671	0.181838	0.0236848	0.140049	0.211526	8
XGB	306	0.230861	0.291144	0.0343696	0.227479	0.32246	8
XGB	307	0.432641	0.414728	0.0240303	0.375452	0.437517	8
XGB	308	0.582196	0.569553	0.0172339	0.548055	0.591249	8
XGB	309	0.67003	0.639194	0.0181164	0.615906	0.662892	8
XGB	310	0.724629	0.732438	0.0155324	0.709123	0.755762	8
XGB	311	0.767359	0.754951	0.01098	0.734459	0.765426	8
XGB	312	0.783976	0.774436	0.0181824	0.749815	0.799435	8
XGB	313	0.793472	0.78322	0.0197006	0.759197	0.811867	8
XGB	314	0.802967	0.788724	0.0190997	0.76645	0.813172	8
XGB	315	0.802967	0.792135	0.0195713	0.762668	0.812827	8
XGB	316	0.807715	0.791905	0.0196512	0.763988	0.812598	8
XGB	317	0.807715	0.793301	0.0198707	0.765382	0.813045	8
XGB	318	0.807715	0.794142	0.0178792	0.76964	0.813856	8
XGB	319	0.807715	0.793632	0.0176427	0.769243	0.81646	8
XGB	320	0	0.100046	0.0310599	0.0721507	0.139755	4
XGB	321	0.0504451	0.112323	0.017825	0.0933541	0.132867	4
XGB	322	0.105045	0.184857	0.0284713	0.153939	0.218074	4
XGB	323	0.185757	0.273642	0.0382196	0.246153	0.324575	4
XGB	324	0.344807	0.442869	0.0434547	0.412602	0.501181	4
XGB	325	0.52997	0.572583	0.0203166	0.553152	0.5952	4
XGB	326	0.655786	0.64603	0.0188776	0.632021	0.670501	4
XGB	327	0.719881	0.698886	0.0162612	0.685615	0.720264	4
XGB	328	0.734125	0.738473	0.0121522	0.729021	0.754623	4
XGB	329	0.750742	0.764425	0.0124193	0.750692	0.77626	4
XGB	330	0.760237	0.775655	0.0143593	0.756517	0.786618	4
XGB	331	0.762611	0.786022	0.0114269	0.772016	0.797593	4
XGB	332	0.764985	0.794885	0.0141965	0.784284	0.813685	4
XGB	333	0.764985	0.80034	0.0191217	0.784356	0.824814	4
XGB	334	0.764985	0.803114	0.018566	0.786763	0.826967	4
XGB	335	0.764985	0.805411	0.0169897	0.789805	0.826366	4
XGB	336	0.764985	0.808022	0.0230688	0.790589	0.837448	4
XGB	337	0	0.105104	0.0392223	0.0680481	0.1629	5
XGB	338	0.165617	0.341787	0.0721475	0.230029	0.392243	5
XGB	339	0.501339	0.487075	0.0505255	0.436506	0.552567	5
XGB	340	0.651381	0.557952	0.0374745	0.511984	0.603028	5
XGB	341	0.790234	0.615494	0.044769	0.576762	0.682963	5
XGB	342	0.855262	0.671005	0.0632515	0.622602	0.768142	5
XGB	343	0.911341	0.711863	0.049435	0.670847	0.781296	5
XGB	344	0.95414	0.766403	0.0609992	0.710178	0.839799	5
XGB	345	0.961152	0.850331	0.0393409	0.792668	0.883375	5
XGB	346	0.970401	0.881813	0.0286233	0.848879	0.915619	5
XGB	347	0.981959	0.863372	0.04242	0.80455	0.910053	5
XGB	348	0	-0.0162556	0.0192362	-0.0463613	0.0095034	9
XGB	349	0.0525859	0.0597648	0.0253168	0.0252249	0.104912	9
XGB	350	0.136937	0.0914587	0.0281665	0.0636003	0.147545	9
XGB	351	0.252944	0.158898	0.0274866	0.142391	0.217102	9
XGB	352	0.35312	0.216726	0.0364737	0.173005	0.285541	9
XGB	353	0.44538	0.283045	0.0381652	0.216009	0.327486	9
XGB	354	0.535002	0.349031	0.0378854	0.276716	0.385881	9
XGB	355	0.611434	0.409629	0.0434274	0.333332	0.452672	9
XGB	356	0.682586	0.475199	0.0484161	0.387939	0.538453	9
XGB	357	0.751099	0.540643	0.0502032	0.454786	0.608977	9
XGB	358	0.798511	0.576419	0.061604	0.485596	0.665092	9
XGB	359	0.830084	0.650493	0.0554101	0.572769	0.729732	9
XGB	360	0.859019	0.685891	0.0490102	0.621709	0.758383	9
XGB	361	0.880039	0.721534	0.0407924	0.675093	0.787762	9
XGB	362	0.898423	0.746468	0.0439791	0.695948	0.815174	9
XGB	363	0.908888	0.760709	0.0403185	0.687176	0.799037	9
XGB	364	0.921995	0.779898	0.0362932	0.71151	0.810459	9
XGB	365	0.924548	0.799112	0.0323142	0.747291	0.83794	9
XGB	366	0.927097	0.829144	0.0253877	0.79144	0.866924	9
XGB	367	0.929647	0.848299	0.0277449	0.812695	0.891641	9
XGB	368	0.929558	0.86089	0.0235697	0.831165	0.899878	9
XGB	369	0.93211	0.856505	0.0254472	0.827988	0.898342	9
XGB	370	0.932021	0.862828	0.0315886	0.814371	0.904635	9
XGB	371	0.931936	0.868362	0.0323709	0.817441	0.910014	9
XGB	372	0.934489	0.871404	0.0412439	0.819405	0.918446	9
XGB	373	0.934399	0.874267	0.0396571	0.81641	0.918018	9
XGB	374	0.936949	0.875342	0.0375748	0.819967	0.924449	9
XGB	375	0.93686	0.881938	0.0372733	0.827624	0.939701	9
XGB	376	0.936771	0.88411	0.0354091	0.833211	0.93768	9
XGB	377	0.936685	0.886911	0.0375852	0.830337	0.941912	9
XGB	378	0	-0.00164753	0.0200735	-0.0300806	0.0196493	6
XGB	379	0.0314844	0.0471974	0.0323706	0.00351059	0.0798212	6
XGB	380	0.0841629	0.0712667	0.0365316	0.0130474	0.104429	6
XGB	381	0.157957	0.166038	0.0636175	0.077851	0.246188	6
XGB	382	0.247575	0.233006	0.0861519	0.106121	0.3341	6
XGB	383	0.3372	0.305155	0.0919109	0.179866	0.419835	6
XGB	384	0.424183	0.375094	0.0912925	0.246018	0.465829	6
XGB	385	0.500615	0.426873	0.093151	0.303618	0.510853	6
XGB	386	0.569128	0.470496	0.0848872	0.357356	0.545651	6
XGB	387	0.635006	0.515934	0.0855994	0.409561	0.604612	6
XGB	388	0.68505	0.554685	0.0878556	0.446047	0.639893	6
XGB	389	0.729823	0.59005	0.0917832	0.47422	0.682779	6
XGB	390	0.771947	0.63092	0.0943329	0.523529	0.732868	6
XGB	391	0.803524	0.653661	0.0873823	0.563087	0.755827	6
XGB	392	0.82982	0.679925	0.090669	0.57996	0.786878	6
XGB	393	0.85084	0.663366	0.0812484	0.557201	0.761159	6
XGB	394	0.869224	0.660278	0.0827762	0.544324	0.757775	6
XGB	395	0.882328	0.659017	0.0787324	0.554141	0.749574	6
XGB	396	0.88488	0.66763	0.0793917	0.560544	0.760069	6
XGB	397	0.890068	0.699722	0.0570171	0.619364	0.765167	6
XGB	398	0.89526	0.724396	0.047678	0.667589	0.784729	6
XGB	399	0.897809	0.73949	0.0480645	0.682429	0.793189	6
XGB	400	0.897724	0.774354	0.0492632	0.704688	0.829307	6
XGB	401	0.897635	0.790879	0.0544614	0.725829	0.856248	6
XGB	402	0.900184	0.827473	0.0574963	0.754597	0.895288	6
XGB	403	0.900098	0.836501	0.0518886	0.764967	0.905534	6
XGB	404	0.900009	0.848004	0.051324	0.779738	0.91739	6
XGB	405	0.899924	0.861253	0.0437712	0.804194	0.921315	6
XGB	406	0.897196	0.859338	0.0484124	0.793105	0.920904	6
XGB	407	0.902384	0.85748	0.0478762	0.790253	0.917855	6
XGB	408	0	0.00519021	0.0135531	-0.00867118	0.0179826	4
XGB	409	0.0130111	0.0798629	0.0254752	0.0454247	0.0943789	4
XGB	410	0.036669	0.1227	0.0308123	0.0818178	0.146026	4
XGB	411	0.0972665	0.208947	0.0374595	0.160438	0.238713	4
XGB	412	0.160506	0.271533	0.0324025	0.239988	0.312234	4
XGB	413	0.242212	0.353915	0.026356	0.321515	0.380581	4
XGB	414	0.337111	0.403054	0.0281325	0.370664	0.43374	4
XGB	415	0.416182	0.452756	0.0230734	0.428253	0.480469	4
XGB	416	0.489972	0.512905	0.0269639	0.486427	0.546078	4
XGB	417	0.569043	0.558842	0.0428311	0.516246	0.611355	4
XGB	418	0.621725	0.591677	0.0334746	0.550929	0.620511	4
XGB	419	0.677048	0.608328	0.0456403	0.555659	0.659357	4
XGB	420	0.727092	0.628767	0.046977	0.578439	0.684829	4
XGB	421	0.771861	0.637764	0.0433735	0.585935	0.684093	4
XGB	422	0.816628	0.654159	0.0429463	0.601223	0.697744	4
XGB	423	0.853478	0.650038	0.0768422	0.552894	0.723786	4
XGB	424	0.87714	0.656846	0.0881833	0.543226	0.736809	4
XGB	425	0.898159	0.648955	0.101389	0.513816	0.726353	4
XGB	426	0.911266	0.667503	0.111981	0.517859	0.751071	4
XGB	427	0.92437	0.68618	0.10767	0.547632	0.784068	4
XGB	428	0.926922	0.707709	0.0933733	0.588246	0.792317	4
XGB	429	0.932114	0.703332	0.0760158	0.608643	0.778902	4
XGB	430	0.932025	0.747325	0.0805569	0.643366	0.809093	4
XGB	431	0.931936	0.751568	0.0818729	0.646555	0.815416	4
XGB	432	0.934485	0.803973	0.0832983	0.692011	0.858362	4
XGB	433	0.93431	0.827957	0.0627735	0.746296	0.874669	4
XGB	434	0.93686	0.843266	0.0587157	0.766463	0.888211	4
XGB	435	0.939413	0.840474	0.0492015	0.779807	0.879961	4
XGB	436	0.936689	0.847001	0.0533571	0.781274	0.892082	4
XGB	437	0	0.00810299	0.0313983	-0.0388141	0.0442235	8
XGB	438	0.668708	0.395514	0.0987758	0.224925	0.494374	8
XGB	439	0.758318	0.489789	0.129857	0.260508	0.596044	8
XGB	440	0.731651	0.555107	0.138782	0.304346	0.659489	8
XGB	441	0.78246	0.582176	0.137057	0.345819	0.723875	8
XGB	442	0.804195	0.625452	0.12869	0.405772	0.774903	8
XGB	443	0.792018	0.651761	0.121713	0.452479	0.785727	8
XGB	444	0.896128	0.703735	0.138826	0.472476	0.837018	8
XGB	445	0.910601	0.716165	0.138639	0.479742	0.830224	8
XGB	446	0.89114	0.719368	0.128653	0.507561	0.833722	8
XGB	447	0.876121	0.723418	0.0854315	0.590031	0.822652	8
XGB	448	0.916829	0.803541	0.0672622	0.694342	0.872925	8
XGB	449	0.916341	0.828717	0.0426412	0.75588	0.874483	8
XGB	450	0.911011	0.863647	0.0396634	0.820925	0.931196	8
XGB	451	0	-0.0169026	0.0142952	-0.0317393	0.00481921	9
XGB	452	0.519115	0.243591	0.0714582	0.130594	0.333451	9
XGB	453	0.560271	0.321979	0.100973	0.1436	0.432672	9
XGB	454	0.69288	0.40484	0.127621	0.174845	0.538179	9
XGB	455	0.788916	0.420627	0.111325	0.213921	0.523147	9
XGB	456	0.775129	0.474764	0.0937485	0.305397	0.551266	9
XGB	457	0.841383	0.515004	0.0906031	0.35594	0.596396	9
XGB	458	0.827596	0.547472	0.0844256	0.395396	0.621531	9
XGB	459	0.907572	0.591325	0.111306	0.386352	0.69639	9
XGB	460	0.902932	0.627662	0.122346	0.40761	0.749375	9
XGB	461	0.907441	0.623372	0.109719	0.428519	0.728462	9
XGB	462	0.886402	0.723311	0.0689785	0.594873	0.778832	9
XGB	463	0.938546	0.822762	0.0485762	0.733089	0.8767	9
XGB	464	0.940371	0.834934	0.0461011	0.763674	0.885104	9
XGB	465	0.942201	0.847291	0.0254388	0.818394	0.885406	9
XGB	466	0	-0.00163794	0.0112983	-0.0123142	0.016681	6
XGB	467	0.00297785	0.0269821	0.0224444	0.00583897	0.060933	6
XGB	468	0.0119987	0.0345487	0.0287762	0.0093552	0.0751796	6
XGB	469	0.0210155	0.0455544	0.024792	0.0228207	0.0833858	6
XGB	470	0.0392434	0.0674301	0.0331893	0.0410423	0.119347	6
XGB	471	0.0697476	0.0864778	0.0306491	0.0633401	0.133818	6
XGB	472	0.0849105	0.112607	0.0355436	0.0824671	0.167306	6
XGB	473	0.106207	0.143833	0.0439848	0.10522	0.208085	6
XGB	474	0.14285	0.205143	0.0393813	0.162019	0.253797	6
XGB	475	0.240873	0.303464	0.0418927	0.254677	0.360126	6
XGB	476	0.292861	0.371383	0.0419849	0.320008	0.424542	6
XGB	477	0.418506	0.479046	0.0336522	0.432611	0.526374	6
XGB	478	0.516533	0.55028	0.023447	0.52365	0.587262	6
XGB	479	0.73118	0.718525	0.0212144	0.69165	0.74763	6
XGB	480	0.84148	0.827314	0.0286837	0.784801	0.853354	6
XGB	481	0.902675	0.874543	0.0259661	0.844325	0.903122	6
XGB	482	0.942382	0.911792	0.0294617	0.877727	0.943197	6
XGB	483	0.994369	0.944521	0.0285037	0.904191	0.974685	6
XGB	484	0	0.00533825	0.0123506	-0.0129944	0.0203664	8
XGB	485	0.00297785	0.0275147	0.0216814	0.00186862	0.0670342	8
XGB	486	0.00585658	0.0444396	0.0330858	0.0224019	0.108549	8
XGB	487	0.0179464	0.0628636	0.0415752	0.029422	0.14351	8
XGB	488	0.0361744	0.0857995	0.0464539	0.0482919	0.175444	8
XGB	489	0.0605405	0.1115	0.0417354	0.0779343	0.193238	8
XGB	490	0.0757033	0.126611	0.0389575	0.0987153	0.203491	8
XGB	491	0.0970003	0.142058	0.0310273	0.117895	0.202105	8
XGB	492	0.152057	0.182139	0.0290761	0.160674	0.237384	8
XGB	493	0.26236	0.277924	0.0323978	0.249199	0.335006	8
XGB	494	0.31434	0.340391	0.0368524	0.310008	0.404807	8
XGB	495	0.455334	0.458301	0.0264552	0.438992	0.50098	8
XGB	496	0.531874	0.542501	0.0192503	0.526284	0.577337	8
XGB	497	0.715831	0.737477	0.0082937	0.726462	0.750465	8
XGB	498	0.847614	0.850118	0.00547546	0.84156	0.857228	8
XGB	499	0.887329	0.89606	0.0138946	0.869922	0.909084	8
XGB	500	0.923968	0.936424	0.0141053	0.909756	0.9492	8
XGB	501	0.963679	0.9788	0.0250128	0.934619	1.00278	8
XGB	502	0	0.00537036	0.00649731	-0.00337659	0.0115667	6
XGB	503	0.00296992	0.0657994	0.0196968	0.0483402	0.0903567	6
XGB	504	0.00586054	0.0249924	0.0267556	0.000866742	0.069772	6
XGB	505	0.0240845	0.0384947	0.0218481	0.0108742	0.0685361	6
XGB	506	0.0453815	0.0546535	0.0197717	0.0249638	0.0732006	6
XGB	507	0.0697476	0.0734601	0.0178637	0.0446464	0.0909388	6
XGB	508	0.0879795	0.113635	0.022483	0.0770472	0.136186	6
XGB	509	0.121553	0.139784	0.0230335	0.113172	0.169287	6
XGB	510	0.167402	0.189592	0.020965	0.162206	0.204298	6
XGB	511	0.286909	0.265293	0.02445	0.235782	0.292083	6
XGB	512	0.357311	0.315502	0.0279509	0.277727	0.353181	6
XGB	513	0.489094	0.418035	0.0241487	0.381029	0.441519	6
XGB	514	0.5595	0.477324	0.0270507	0.447766	0.511718	6
XGB	515	0.746522	0.620787	0.0355197	0.589962	0.676473	6
XGB	516	0.866028	0.719029	0.0448829	0.677641	0.788507	6
XGB	517	0.90574	0.762683	0.0414058	0.716744	0.81811	6
XGB	518	0.94852	0.788554	0.0458532	0.741953	0.850753	6
XGB	519	0.997438	0.789442	0.0646147	0.712285	0.866462	6
XGB	520	0	-0.00306982	0.00458762	-0.00797388	-0.000138257	3
XGB	521	0.25625	0.422347	0.0116454	0.409952	0.430485	3
XGB	522	0.478968	0.540849	0.0199537	0.523831	0.561192	3
XGB	523	0.610649	0.517971	0.019414	0.500243	0.537038	3
XGB	524	0.746466	0.56691	0.0189808	0.546648	0.579584	3
XGB	525	0.924063	0.61566	0.0146377	0.602341	0.630072	3
XGB	526	0.92433	0.628396	0.014103	0.614965	0.64176	3
XGB	527	0.989388	0.667595	0.0301759	0.639029	0.696362	3
XGB	528	0	-0.00142573		-0.00142573	-0.00142573	1
XGB	529	0.258333	0.351746		0.351746	0.351746	1
XGB	530	0.435417	0.332946		0.332946	0.332946	1
XGB	531	0.495748	0.568307		0.568307	0.568307	1
XGB	532	0.504288	0.694625		0.694625	0.694625	1
XGB	533	0.533934	0.617851		0.617851	0.617851	1
XGB	534	0.576034	0.6454		0.6454	0.6454	1
XGB	535	0.666373	0.63301		0.63301	0.63301	1
XGB	536	0.717045	0.651367		0.651367	0.651367	1
XGB	537	0.840787	0.832027		0.832027	0.832027	1
XGB	538	0.883109	1.02757		1.02757	1.02757	1
XGB	539	0.974017	1.01083		1.01083	1.01083	1
XGB	540	0	-0.0064151	0.0104592	-0.0194245	0.00741075	6
XGB	541	0.275472	0.266455	0.0352378	0.207895	0.294704	6
XGB	542	0.383019	0.318179	0.0258785	0.283714	0.3453	6
XGB	543	0.549057	0.418805	0.0293865	0.393321	0.465925	6
XGB	544	0.750943	0.450623	0.0164758	0.435395	0.477795	6
XGB	545	0.881132	0.518043	0.0308646	0.481095	0.56092	6
XGB	546	0.933962	0.626206	0.0366901	0.59323	0.684334	6
XGB	547	0.956604	0.728889	0.0462881	0.662104	0.768417	6
XGB	548	0.958491	0.805967	0.0259996	0.7757	0.841203	6
XGB	549	0.973585	0.867664	0.03109	0.81957	0.89732	6
XGB	550	0.979245	0.898371	0.021998	0.861134	0.91612	6
XGB	551	0	-0.00764513	0.0272189	-0.0340214	0.0305564	5
XGB	552	0.196226	0.13925	0.0238745	0.118013	0.17227	5
XGB	553	0.201887	0.201064	0.0180159	0.176373	0.219486	5
XGB	554	0.233962	0.299629	0.0324939	0.269308	0.342394	5
XGB	555	0.290566	0.354464	0.0246577	0.329392	0.381259	5
XGB	556	0.375472	0.578353	0.0489049	0.529637	0.648722	5
XGB	557	0.475472	0.738225	0.0274146	0.702766	0.769325	5
XGB	558	0.592453	0.813422	0.0234087	0.785766	0.843433	5
XGB	559	0.69434	0.867602	0.0364801	0.822065	0.914708	5
XGB	560	0.766038	0.933875	0.0337423	0.9052	0.971406	5
XGB	561	0.80566	0.929203	0.0313687	0.894367	0.967727	5
XGB	562	0	-0.0015363	0.0186815	-0.0220407	0.0194338	4
XGB	563	0.175471	0.326704	0.0535371	0.290201	0.398557	4
XGB	564	0.201962	0.498397	0.056452	0.44853	0.553233	4
XGB	565	0.252898	0.584224	0.0693035	0.504158	0.647452	4
XGB	566	0.303774	0.680266	0.0453891	0.630365	0.725655	4
XGB	567	0.303675	0.625208	0.0342563	0.5799	0.65282	4
XGB	568	0.350572	0.654749	0.0449852	0.600164	0.700775	4
XGB	569	0.4892	0.791153	0.0473835	0.751344	0.853356	4
XGB	570	0.591103	0.867745	0.0456007	0.821314	0.923826	4
XGB	571	0.705264	0.894481	0.0497374	0.847478	0.957725	4
XGB	572	0.839817	0.898985	0.0500404	0.85963	0.965301	4
XGB	573	0.929469	0.903128	0.0481776	0.870171	0.967673	4
XGB	574	0.988509	0.909851	0.045273	0.879813	0.970542	4
XGB	575	0.996531	0.91407	0.0465023	0.882394	0.976474	4
XGB	576	0.998431	0.916447	0.0391128	0.894716	0.969384	4
XGB	577	0.998287	0.923227	0.0469481	0.889021	0.98606	4
XGB	578	0.998162	0.924635	0.0460881	0.889443	0.98606	4
XGB	579	0	0.00988319	0.0103352	-0.00244577	0.0261434	9
XGB	580	0.0172414	0.169642	0.0294983	0.13627	0.218616	9
XGB	581	0.0409483	0.19818	0.037177	0.15764	0.259469	9
XGB	582	0.0581897	0.213338	0.0275739	0.185864	0.258459	9
XGB	583	0.112069	0.288975	0.0318992	0.248135	0.341308	9
XGB	584	0.155172	0.373801	0.0307558	0.344207	0.429551	9
XGB	585	0.215517	0.418445	0.0418351	0.377216	0.50002	9
XGB	586	0.271552	0.482872	0.0242078	0.458128	0.523929	9
XGB	587	0.325431	0.53972	0.0258062	0.500612	0.579663	9
XGB	588	0.357759	0.630003	0.033893	0.563405	0.664984	9
XGB	589	0.407328	0.658319	0.029676	0.603575	0.689501	9
XGB	590	0.4375	0.704838	0.0374023	0.642533	0.75343	9
XGB	591	0.49569	0.739214	0.0285961	0.700985	0.785931	9
XGB	592	0.543103	0.730678	0.0228386	0.711505	0.764619	9
XGB	593	0.560345	0.735543	0.0475334	0.657379	0.78759	9
XGB	594	0.607759	0.776568	0.040948	0.696329	0.808533	9
XGB	595	0.627155	0.82289	0.0338901	0.754098	0.851215	9
XGB	596	0.713362	0.861287	0.0231715	0.81851	0.892313	9
XGB	597	0.756466	0.888729	0.0215713	0.846246	0.912344	9
XGB	598	0.803879	0.913787	0.0229836	0.869088	0.941134	9
XGB	599	0.857759	0.914918	0.0230521	0.869574	0.940493	9
XGB	600	0.885776	0.916559	0.0237024	0.869574	0.940868	9
XGB	601	0	0.00902446	0.0129548	-0.00252962	0.0314541	7
XGB	602	0.12931	0.115474	0.0508517	0.0756242	0.206479	7
XGB	603	0.217672	0.206628	0.0641534	0.132002	0.279188	7
XGB	604	0.284483	0.253678	0.0537362	0.18156	0.32957	7
XGB	605	0.392241	0.327772	0.0743741	0.256283	0.454872	7
XGB	606	0.491379	0.369858	0.0514371	0.311975	0.446774	7
XGB	607	0.55819	0.426928	0.0559246	0.359356	0.511377	7
XGB	608	0.689655	0.513012	0.0834956	0.426592	0.652824	7
XGB	609	0.74569	0.54764	0.0834359	0.463565	0.681109	7
XGB	610	0.806034	0.576658	0.0816741	0.491179	0.707308	7
XGB	611	0.821121	0.61861	0.0825631	0.537773	0.747692	7
XGB	612	0.838362	0.633673	0.0245578	0.604141	0.663283	7
XGB	613	0.866379	0.646547	0.0337115	0.597614	0.691665	7
XGB	614	0.892241	0.685026	0.0391759	0.647272	0.734447	7
XGB	615	0.909483	0.733567	0.0341331	0.690485	0.781024	7
XGB	616	0	0.0121251	0.0189303	0.000814927	0.0377401	4
XGB	617	0.0883621	0.121002	0.0105157	0.108981	0.132817	4
XGB	618	0.116379	0.121002	0.0105157	0.108981	0.132817	4
XGB	619	0.204741	0.249194	0.0284892	0.210874	0.268724	4
XGB	620	0.262931	0.353101	0.0768492	0.258259	0.415605	4
XGB	621	0.303879	0.404607	0.0732672	0.313064	0.466791	4
XGB	622	0.346983	0.493102	0.0735603	0.402814	0.561101	4
XGB	623	0.403017	0.554759	0.0713978	0.467422	0.628063	4
XGB	624	0.545259	0.608733	0.0625833	0.541967	0.682573	4
XGB	625	0.568966	0.6444	0.0622925	0.561775	0.687575	4
XGB	626	0.588362	0.665504	0.037107	0.630213	0.712579	4
XGB	627	0.609914	0.676006	0.0371031	0.627998	0.708549	4
XGB	628	0.62069	0.687039	0.0213081	0.67077	0.715393	4
XGB	629	0.625	0.717653	0.0388715	0.686384	0.769072	4
XGB	630	0.693966	0.76133	0.0385574	0.720218	0.807416	4
XGB	631	0.743534	0.78043	0.0322821	0.749479	0.821233	4
XGB	632	0.790948	0.824485	0.04332	0.782863	0.871422	4
XGB	633	0.827586	0.847863	0.0308579	0.818582	0.877583	4
XGB	634	0.862069	0.885377	0.0313728	0.850107	0.916456	4
XGB	635	0	0.00604941	0.013524	-0.00833456	0.0286145	9
XGB	636	0.0498372	0.0553385	0.0208003	0.0228673	0.0856242	9
XGB	637	0.0769317	0.107071	0.0362723	0.0608594	0.163308	9
XGB	638	0.128857	0.147895	0.0484091	0.100323	0.225145	9
XGB	639	0.164969	0.170667	0.0463592	0.118067	0.243391	9
XGB	640	0.343878	0.219061	0.0298387	0.175481	0.25642	9
XGB	641	0.370916	0.271758	0.0261312	0.241086	0.304419	9
XGB	642	0.431918	0.328049	0.0226925	0.293736	0.367315	9
XGB	643	0.633559	0.46405	0.0306568	0.422151	0.511297	9
XGB	644	0.844218	0.622264	0.0249655	0.591021	0.664828	9
XGB	645	0.950568	0.789574	0.0405074	0.731603	0.841651	9
XGB	646	1.00028	0.908243	0.0303999	0.869021	0.952055	9
XGB	647	1.0068	0.951711	0.0275028	0.911922	0.985436	9
XGB	648	0	-0.00799532	0.00879875	-0.0192103	-8.06e-05	4
XGB	649	0.0135561	0.0416441	0.020404	0.0149385	0.0567682	4
XGB	650	0.0202391	0.0884838	0.0249156	0.0601149	0.113331	4
XGB	651	0.0426894	0.132427	0.035741	0.0870461	0.165644	4
XGB	652	0.081069	0.173374	0.0351554	0.128967	0.207166	4
XGB	653	0.15567	0.33775	0.0182562	0.319036	0.359125	4
XGB	654	0.189514	0.371088	0.0119537	0.360097	0.385226	4
XGB	655	0.245975	0.429718	0.0348043	0.393871	0.471067	4
XGB	656	0.368261	0.569764	0.0321305	0.529843	0.601826	4
XGB	657	0.646939	0.778957	0.0517389	0.736437	0.847017	4
XGB	658	0.914283	0.898192	0.0269061	0.865731	0.926533	4
XGB	659	0.991211	0.943128	0.0298869	0.902914	0.961875	4
XGB	660	1.00906	0.984819	0.0071134	0.977685	0.993624	4
XGB	661	0	0.00318291	0.0146863	-0.0167903	0.0178944	5
XGB	662	0.0916102	0.102753	0.0220275	0.071199	0.123584	5
XGB	663	0.179068	0.12926	0.0112496	0.115481	0.14402	5
XGB	664	0.276787	0.146302	0.00913977	0.136939	0.156791	5
XGB	665	0.38274	0.201608	0.00766197	0.192178	0.211704	5
XGB	666	0.530056	0.27464	0.0203855	0.256211	0.298822	5
XGB	667	0.648213	0.324513	0.0261349	0.300347	0.357166	5
XGB	668	0.751787	0.350902	0.0179387	0.335666	0.373778	5
XGB	669	0.819936	0.383458	0.0235437	0.357648	0.409068	5
XGB	670	0.865177	0.405278	0.0448925	0.345319	0.452102	5
XGB	671	0.893736	0.418658	0.0456879	0.376627	0.473804	5
XGB	672	0	-0.000617772	0.0229425	-0.0339276	0.0232131	5
XGB	673	0.0321782	0.199921	0.0530005	0.134116	0.256323	5
XGB	674	0.0792079	0.204953	0.048832	0.151409	0.246975	5
XGB	675	0.136139	0.288114	0.0411203	0.23654	0.340042	5
XGB	676	0.205446	0.355276	0.0485362	0.286952	0.405713	5
XGB	677	0.29703	0.428773	0.0589176	0.354242	0.505111	5
XGB	678	0.341584	0.506632	0.0445366	0.441409	0.543301	5
XGB	679	0.378713	0.557927	0.0481391	0.492076	0.613299	5
XGB	680	0.413366	0.567417	0.0375379	0.514989	0.600355	5
XGB	681	0.445545	0.585899	0.0407741	0.54334	0.644816	5
XGB	682	0.482673	0.607357	0.0389584	0.558081	0.65656	5
XGB	683	0.574257	0.652088	0.0370041	0.608215	0.701499	5
XGB	684	0.631188	0.638303	0.0475363	0.590488	0.704319	5
XGB	685	0.680693	0.662242	0.029082	0.631407	0.700081	5
XGB	686	0.717822	0.639321	0.0576901	0.580174	0.72291	5
XGB	687	0.74505	0.617375	0.0587632	0.561827	0.702932	5
XGB	688	0.789604	0.622525	0.0407037	0.578252	0.676297	5
XGB	689	0.826733	0.642516	0.0416588	0.583953	0.677434	5
XGB	690	0	0.00855533	0.0164118	-0.0111828	0.0309267	6
XGB	691	0.0452075	0.0642166	0.0305404	0.0439738	0.116837	6
XGB	692	0.161692	0.0852416	0.0204612	0.0598863	0.115531	6
XGB	693	0.239913	0.12643	0.0471258	0.0842053	0.205462	6
XGB	694	0.333738	0.182365	0.0515807	0.134026	0.267378	6
XGB	695	0.394519	0.221105	0.050625	0.169145	0.301961	6
XGB	696	0.451833	0.257055	0.0399627	0.212916	0.317027	6
XGB	697	0.486525	0.312638	0.0487027	0.254463	0.365324	6
XGB	698	0.507306	0.310127	0.0497466	0.261478	0.387322	6
XGB	699	0.561045	0.381621	0.0367316	0.34502	0.439921	6
XGB	700	0.597393	0.527181	0.0407577	0.463544	0.572685	6
XGB	701	0.65109	0.659456	0.0712424	0.549074	0.726997	6
XGB	702	0.704784	0.676462	0.0869686	0.532582	0.73495	6
XGB	703	0.0345082	0.0951799	0.0102847	0.0841913	0.107797	5
XGB	704	0.101314	0.109887	0.0366512	0.0807434	0.165443	5
XGB	705	0.186539	0.161036	0.0295191	0.137228	0.199317	5
XGB	706	0.280963	0.227362	0.0186291	0.212249	0.252339	5
XGB	707	0.315435	0.281284	0.0137911	0.269165	0.302251	5
XGB	708	0.352164	0.348442	0.0238303	0.316304	0.375653	5
XGB	709	0.386586	0.420939	0.0505796	0.342614	0.45952	5
XGB	710	0.414052	0.474521	0.0542836	0.39195	0.521863	5
XGB	711	0.614189	0.506904	0.0517905	0.429855	0.54789	5
XGB	712	0.717559	0.664932	0.0298572	0.63241	0.702642	5
XGB	713	0.820921	0.832465	0.0214577	0.808701	0.857983	5
XGB	714	0.92198	0.936403	0.025365	0.909287	0.970603	5
XGB	715	0.0773333	0.077976	0.0287396	0.0402513	0.102049	4
XGB	716	0.109333	0.0961956	0.0192044	0.0720459	0.11296	4
XGB	717	0.128	0.178038	0.0269556	0.154755	0.213167	4
XGB	718	0.149333	0.268906	0.0212377	0.241344	0.28537	4
XGB	719	0.176	0.373258	0.0448927	0.323703	0.423875	4
XGB	720	0.205333	0.422854	0.0179095	0.399051	0.436428	4
XGB	721	0.213333	0.48895	0.0241042	0.467411	0.517083	4
XGB	722	0.256	0.507043	0.0305791	0.476751	0.540894	4
XGB	723	0.338667	0.659384	0.0375127	0.617737	0.697423	4
XGB	724	0.570667	0.740239	0.0137007	0.728804	0.758118	4
XGB	725	0.848	0.835161	0.0215473	0.814025	0.859741	4
XGB	726	0.984	0.911452	0.0193037	0.892365	0.930192	4
XGB	727	0	0.0409251	0.0297766	0.0150105	0.0909288	6
XGB	728	0.370968	0.212914	0.0207747	0.183501	0.23867	6
XGB	729	0.5	0.286946	0.0136983	0.269483	0.304773	6
XGB	730	0.709677	0.389311	0.0206109	0.366008	0.414224	6
XGB	731	0.91129	0.485053	0.0115079	0.471222	0.500767	6
XGB	732	0.979839	0.567885	0.0246986	0.532268	0.593487	6
XGB	733	1.00403	0.618402	0.0192601	0.595626	0.646997	6
XGB	734	1.00806	0.686775	0.0156013	0.67165	0.703517	6
XGB	735	1.00403	0.762058	0.0116052	0.750373	0.779953	6
XGB	736	1.02016	0.81618	0.0146441	0.800788	0.833283	6
XGB	737	1.00806	0.915047	0.0267905	0.881904	0.942723	6
XGB	738	1.02419	0.933106	0.0203915	0.903468	0.958085	6
XGB	739	1.02419	0.915741	0.0267712	0.893395	0.956952	6
XGB	740	1.03226	0.925602	0.0309819	0.889059	0.967881	6
XGB	741	1.02823	0.958995	0.0314453	0.909987	0.98604	6
XGB	742	1.02419	0.956661	0.0233186	0.918195	0.978123	6
XGB	743	0	0.0800139	0.0286552	0.0491928	0.110878	6
XGB	744	0.133065	0.0800139	0.0286552	0.0491928	0.110878	6
XGB	745	0.25	0.335046	0.139237	0.158165	0.475027	6
XGB	746	0.270161	0.399175	0.120757	0.2418	0.509052	6
XGB	747	0.326613	0.454943	0.11338	0.308148	0.558561	6
XGB	748	0.350806	0.473853	0.0867238	0.351818	0.54716	6
XGB	749	0.387097	0.484828	0.0728367	0.37996	0.558955	6
XGB	750	0.419355	0.514287	0.0656896	0.441955	0.606784	6
XGB	751	0.443548	0.567	0.0618216	0.484533	0.655239	6
XGB	752	0.516129	0.724692	0.0595407	0.653479	0.811765	6
XGB	753	0.596774	0.766675	0.068522	0.664703	0.845195	6
XGB	754	0.685484	0.791792	0.0568387	0.717959	0.874111	6
XGB	755	0.794355	0.817696	0.0406213	0.769734	0.868144	6
XGB	756	0.991935	0.911315	0.0700484	0.807313	0.988116	6
XGB	757	0.991935	0.898051	0.0549429	0.832633	0.961595	6
XGB	758	0	0.0208368	0.0160219	-0.00265516	0.0473429	10
XGB	759	0.278226	0.338272	0.0308171	0.291885	0.381154	10
XGB	760	0.403226	0.338272	0.0308171	0.291885	0.381154	10
XGB	761	0.584677	0.474603	0.0357241	0.408352	0.520244	10
XGB	762	0.649194	0.539148	0.0404857	0.488161	0.616097	10
XGB	763	0.673387	0.613538	0.0360896	0.573878	0.679229	10
XGB	764	0.697581	0.687774	0.0374735	0.632866	0.741426	10
XGB	765	0.729839	0.770377	0.0432747	0.701152	0.837488	10
XGB	766	0.766129	0.81829	0.0549261	0.731358	0.883628	10
XGB	767	0.798387	0.843293	0.0528019	0.760841	0.906564	10
XGB	768	0.866935	0.883981	0.0250671	0.838714	0.916568	10
XGB	769	0.931452	0.894773	0.0188146	0.859116	0.913745	10
XGB	770	1	0.894176	0.0251449	0.862343	0.93755	10
XGB	771	1.00806	0.891974	0.0455681	0.806735	0.943795	10
XGB	772	1.0121	0.924591	0.0535165	0.811187	0.96522	10
XGB	773	1.00806	0.9249	0.0466035	0.828074	0.959894	10
XGB	774	0	0.0254334	0.0250428	-0.0012923	0.0599335	5
XGB	775	0.237903	0.430217	0.0268817	0.394772	0.457634	5
XGB	776	0.306452	0.503558	0.0455893	0.433401	0.539929	5
XGB	777	0.576613	0.632232	0.0441548	0.56898	0.673112	5
XGB	778	0.826613	0.701034	0.0430385	0.645114	0.751206	5
XGB	779	0.903226	0.743069	0.0315136	0.697659	0.774084	5
XGB	780	0.979839	0.768884	0.0444313	0.71286	0.826411	5
XGB	781	1.04435	0.759329	0.0352466	0.7188	0.807302	5
XGB	782	1.03629	0.805905	0.0325532	0.777544	0.852006	5
XGB	783	1.03226	0.882059	0.0238332	0.858106	0.910789	5
XGB	784	1.04032	0.94032	0.0263402	0.916647	0.979073	5
XGB	785	1.03629	0.956586	0.020529	0.938433	0.984256	5
XGB	786	1.04032	0.9661	0.012856	0.950493	0.980101	5
XGB	787	1.04435	0.950554	0.0206169	0.918119	0.962321	5
XGB	788	1.03629	0.965494	0.0207444	0.945553	0.993852	5
XGB	789	0	0.029181	0.0140876	0.0197176	0.0386444	2
XGB	790	0.129032	0.029181	0.0140876	0.0197176	0.0386444	2
XGB	791	0.193548	0.358221	0.0129492	0.349522	0.36692	2
XGB	792	0.318548	0.451071	0.0245963	0.434549	0.467594	2
XGB	793	0.383065	0.558882	0.00955115	0.552466	0.565298	2
XGB	794	0.491935	0.715632	0.0515675	0.680992	0.750273	2
XGB	795	0.592742	0.834483	8.17e-05	0.834428	0.834538	2
XGB	796	0.641129	0.878295	0.0012803	0.877435	0.879155	2
XGB	797	0.701613	0.852312	0.0027417	0.85047	0.854154	2
XGB	798	0.782258	0.825901	0.0134732	0.81685	0.834951	2
XGB	799	0.854839	0.836089	0.0189186	0.823381	0.848798	2
XGB	800	1.0121	0.800973	0.0547715	0.76418	0.837766	2
XGB	801	1.00403	0.796962	0.0853375	0.739637	0.854288	2
XGB	802	1.00403	0.876035	0.0542423	0.839597	0.912472	2
XGB	803	1.00806	0.912035	0.0280717	0.893178	0.930892	2
XGB	804	1.02016	0.959718	0.0265714	0.941868	0.977567	2
XGB	805	1.00806	0.979086	0.0525044	0.943816	1.01436	2
XGB	806	0	-0.00602134	0.0310732	-0.0271236	0.0473885	6
XGB	807	0.229839	-0.00602134	0.0310732	-0.0271236	0.0473885	6
XGB	808	0.435484	0.144661	0.0318787	0.102151	0.182542	6
XGB	809	0.487903	0.130599	0.0285992	0.101057	0.173392	6
XGB	810	0.524194	0.131915	0.0324696	0.0976359	0.183833	6
XGB	811	0.552419	0.139372	0.0258822	0.113806	0.181069	6
XGB	812	0.584677	0.189027	0.0371122	0.140139	0.236607	6
XGB	813	0.612903	0.214684	0.0335772	0.17069	0.256895	6
XGB	814	0.641129	0.26865	0.0416615	0.217442	0.324805	6
XGB	815	0.693548	0.302354	0.0264176	0.267833	0.336426	6
XGB	816	0.725806	0.346241	0.0238373	0.316281	0.382284	6
XGB	817	0.758065	0.404774	0.0325821	0.360395	0.44213	6
XGB	818	0.810484	0.578941	0.0742655	0.472889	0.643269	6
XGB	819	0.854839	0.615263	0.065253	0.526556	0.690814	6
XGB	820	0.895161	0.639917	0.0633242	0.560689	0.72494	6
XGB	821	0.951613	0.644775	0.0881593	0.566107	0.779362	6
XGB	822	1.00403	0.676215	0.123501	0.557021	0.842386	6
XGB	823	0.995968	0.681947	0.133601	0.546388	0.857249	6
XGB	824	0	0.0269621	0.0228951	-0.0031514	0.0581544	6
XGB	825	0.310484	0.178403	0.0586399	0.0954072	0.245376	6
XGB	826	0.354839	0.293395	0.035109	0.241527	0.338926	6
XGB	827	0.399194	0.319337	0.0474728	0.247635	0.377518	6
XGB	828	0.471774	0.372115	0.0353484	0.327587	0.405386	6
XGB	829	0.528226	0.452091	0.0417602	0.389845	0.502829	6
XGB	830	0.612903	0.521925	0.0323451	0.483136	0.562032	6
XGB	831	0.669355	0.589858	0.0179233	0.572551	0.614824	6
XGB	832	0.762097	0.624009	0.0326621	0.594267	0.675953	6
XGB	833	0.866935	0.657265	0.050438	0.604217	0.729976	6
XGB	834	0.931452	0.648873	0.0495166	0.59095	0.713784	6
XGB	835	0.975806	0.660467	0.0386952	0.611881	0.714981	6
XGB	836	0.995968	0.709489	0.0401793	0.656853	0.761668	6
XGB	837	0.983871	0.75826	0.0390775	0.709713	0.813054	6
XGB	838	0.983871	0.822567	0.0302421	0.779236	0.86209	6
XGB	839	0.995968	0.876592	0.0279447	0.835037	0.911154	6
XGB	840	1.0121	0.890213	0.0209742	0.868497	0.920673	6
XGB	841	1.00806	0.899212	0.0253882	0.85898	0.923284	6
XGB	842	0.0829493	0.153098	0.0344044	0.112157	0.188427	4
XGB	843	0.108295	0.144332	0.0284524	0.113829	0.177937	4
XGB	844	0.140553	0.146645	0.0308742	0.109601	0.179369	4
XGB	845	0.182028	0.171933	0.0294643	0.138379	0.196475	4
XGB	846	0.214286	0.191761	0.0241901	0.161272	0.215137	4
XGB	847	0.297235	0.196403	0.0401949	0.143873	0.229927	4
XGB	848	0.387097	0.204995	0.0288498	0.166295	0.224054	4
XGB	849	0.506912	0.206276	0.0345194	0.160369	0.2324	4
XGB	850	0.536866	0.20503	0.0201438	0.186114	0.229679	4
XGB	851	0.573733	0.206014	0.0236069	0.17748	0.230809	4
XGB	852	0.599078	0.208448	0.0233331	0.182537	0.235545	4
XGB	853	0.640553	0.213131	0.0203069	0.194923	0.23936	4
XGB	854	0.665899	0.212313	0.0194556	0.188648	0.232488	4
XGB	855	0.721198	0.197914	0.0267296	0.174947	0.232776	4
XGB	856	0.753456	0.197293	0.0257466	0.17636	0.231292	4
XGB	857	0.797235	0.1975	0.0196043	0.181779	0.222882	4
XGB	858	0.875576	0.263498	0.0288151	0.225159	0.28579	4
XGB	859	0.926267	0.488853	0.0430502	0.432784	0.522504	4
XGB	860	1	0.674412	0.0532317	0.616441	0.737217	4
XGB	861	0	-0.0232664	0.0203175	-0.0422241	0.00182957	6
XGB	862	0.0395706	0.0879733	0.0373446	0.0489041	0.137662	6
XGB	863	0.0978912	0.146388	0.0482461	0.0750581	0.192457	6
XGB	864	0.15827	0.275868	0.0682031	0.176961	0.341645	6
XGB	865	0.226961	0.387964	0.0882715	0.2568	0.481657	6
XGB	866	0.306065	0.454822	0.0895324	0.322304	0.549953	6
XGB	867	0.380943	0.553902	0.0454566	0.496305	0.609302	6
XGB	868	0.447417	0.628013	0.051815	0.559834	0.703341	6
XGB	869	0.499379	0.676761	0.0607629	0.589434	0.754151	6
XGB	870	0.54294	0.764843	0.0632806	0.671856	0.847893	6
XGB	871	0.582272	0.817352	0.0437728	0.767901	0.881306	6
XGB	872	0.613451	0.822532	0.0410374	0.772765	0.862949	6
XGB	873	0.636309	0.831708	0.0415953	0.779685	0.871293	6
XGB	874	0.659167	0.840373	0.0410553	0.784224	0.888952	6
XGB	875	0.673688	0.84107	0.035716	0.802463	0.883836	6
XGB	876	0.708786	0.849931	0.0363152	0.80624	0.893624	6
XGB	877	0.733665	0.856141	0.0410478	0.811052	0.907525	6
XGB	878	0	-0.00466181	0.0137387	-0.0165051	0.0162787	6
XGB	879	0.327273	0.291291	0.0235803	0.266039	0.320369	6
XGB	880	0.535065	0.439771	0.0334797	0.396184	0.484852	6
XGB	881	0.675325	0.562447	0.0550801	0.478021	0.625457	6
XGB	882	0.774026	0.6193	0.0751008	0.490481	0.670814	6
XGB	883	0.872727	0.627209	0.0619597	0.522068	0.675937	6
XGB	884	0.919481	0.659694	0.0619765	0.556587	0.720252	6
XGB	885	0.955844	0.676986	0.0601337	0.580145	0.742838	6
XGB	886	0.971429	0.685919	0.0656291	0.576882	0.749876	6
XGB	887	0.981818	0.720083	0.0586407	0.620306	0.762927	6
XGB	888	0.992208	0.74022	0.0581027	0.643995	0.790482	6
XGB	889	0	0.0060332	0.0288421	-0.0415015	0.0329777	6
XGB	890	0.305882	0.332256	0.0234374	0.298594	0.363568	6
XGB	891	0.545882	0.466223	0.0499249	0.38605	0.517427	6
XGB	892	0.701176	0.568862	0.0606235	0.46572	0.615841	6
XGB	893	0.842353	0.605484	0.0568121	0.509407	0.647711	6
XGB	894	0.927059	0.718766	0.051083	0.630893	0.753844	6
XGB	895	0.969412	0.770375	0.0449265	0.693136	0.804307	6
XGB	896	0.988235	0.813183	0.0576674	0.713736	0.853591	6
XGB	897	0.997647	0.83417	0.061393	0.727805	0.874948	6
XGB	898	1.00235	0.843715	0.0594935	0.746249	0.90118	6
XGB	899	1.00706	0.86656	0.0558586	0.778095	0.919741	6
XGB	900	0	-0.0109119	0.0155561	-0.0267381	0.0159305	9
XGB	901	0.0386473	0.120249	0.0201818	0.0871431	0.147398	9
XGB	902	0.103865	0.146103	0.0225964	0.106684	0.171149	9
XGB	903	0.188406	0.203124	0.0222435	0.176922	0.239865	9
XGB	904	0.285024	0.2607	0.0249483	0.223993	0.296913	9
XGB	905	0.318841	0.324217	0.0197236	0.289804	0.349004	9
XGB	906	0.355072	0.416	0.0292153	0.38811	0.465506	9
XGB	907	0.388889	0.479865	0.0214768	0.453016	0.516495	9
XGB	908	0.415459	0.485823	0.0224208	0.462571	0.528103	9
XGB	909	0.620773	0.539359	0.0376336	0.4699	0.578057	9
XGB	910	0.722222	0.681347	0.0245867	0.640026	0.705409	9
XGB	911	0.826087	0.835036	0.0237292	0.787934	0.854731	9
XGB	912	0.927536	0.90807	0.0159086	0.876605	0.924786	9
XGB	913	0	0.00555103	0.00868553	-0.00844572	0.0163325	8
XGB	914	0.0386473	0.200071	0.0311439	0.150602	0.239523	8
XGB	915	0.0821256	0.228464	0.0364773	0.192083	0.286041	8
XGB	916	0.137681	0.290123	0.0653602	0.192904	0.382269	8
XGB	917	0.195652	0.366934	0.0484347	0.287727	0.419903	8
XGB	918	0.243961	0.429917	0.0427543	0.379644	0.497621	8
XGB	919	0.34058	0.484408	0.0584998	0.398613	0.562626	8
XGB	920	0.362319	0.539973	0.0494881	0.47485	0.5967	8
XGB	921	0.405797	0.596499	0.0512661	0.536374	0.661795	8
XGB	922	0.538647	0.645822	0.0450121	0.5736	0.692792	8
XGB	923	0.630435	0.781178	0.0594064	0.685598	0.847358	8
XGB	924	0.756039	0.863772	0.043251	0.801116	0.920541	8
XGB	925	0.792271	0.928757	0.0289243	0.882371	0.963044	8
XGB	926	0	-0.0153392	0.0113081	-0.0317944	-0.00462359	5
XGB	927	0.382543	0.0868372	0.0359479	0.0425792	0.125821	5
XGB	928	0.421252	0.124375	0.0466537	0.0783776	0.190334	5
XGB	929	0.453131	0.289587	0.0789792	0.209714	0.388265	5
XGB	930	0.478178	0.360054	0.0767139	0.286043	0.46562	5
XGB	931	0.491841	0.441703	0.0719421	0.378183	0.540323	5
XGB	932	0.494118	0.522339	0.0692039	0.419621	0.589414	5
XGB	933	0.500949	0.600781	0.0772424	0.492654	0.667184	5
XGB	934	0.505503	0.669676	0.068273	0.578142	0.732584	5
XGB	935	0.573814	0.756625	0.0302668	0.731609	0.800895	5
XGB	936	0.651233	0.820503	0.0237478	0.79839	0.854887	5
XGB	937	0.701328	0.875739	0.0299749	0.834233	0.8991	5
XGB	938	0.760531	0.916539	0.0206704	0.890325	0.937629	5
XGB	939	0	-0.0121102	0.00917234	-0.023317	0.00173835	6
XGB	940	0.118246	-0.0121102	0.00917234	-0.023317	0.00173835	6
XGB	941	0.287874	0.22227	0.0366846	0.160822	0.256467	6
XGB	942	0.534579	0.2999	0.0384552	0.233313	0.326956	6
XGB	943	0.629558	0.442059	0.0317731	0.402694	0.480182	6
XGB	944	0.701411	0.482017	0.0349085	0.432524	0.522582	6
XGB	945	0.734699	0.529053	0.0444671	0.477195	0.589286	6
XGB	946	0.819149	0.597334	0.0398636	0.537723	0.647281	6
XGB	947	0.860154	0.668203	0.0553702	0.577956	0.716669	6
XGB	948	0.965164	0.877236	0.0398951	0.823791	0.920628	6
XGB	949	1.00077	0.90105	0.0449087	0.834439	0.940442	6
XGB	950	0.995373	0.936819	0.0494335	0.852445	0.971119	6
XGB	951	0.995241	0.943437	0.0505461	0.855657	0.974766	6
XGB	952	1.00025	0.961583	0.0308908	0.911794	0.989473	6
XGB	953	0.994596	0.972627	0.0307731	0.920658	0.996389	6
XGB	954	0	0.0175434	0.0241109	-0.0123172	0.0363564	4
XGB	955	0.0359678	0.109142	0.0375665	0.0787248	0.154927	4
XGB	956	0.0719138	0.175177	0.0494845	0.129477	0.231476	4
XGB	957	0.120691	0.24441	0.0654808	0.191641	0.331014	4
XGB	958	0.182262	0.290121	0.0461229	0.245923	0.348263	4
XGB	959	0.220691	0.350656	0.0356952	0.30854	0.388983	4
XGB	960	0.264251	0.381206	0.0546133	0.327123	0.441412	4
XGB	961	0.477247	0.590414	0.05475	0.528099	0.65234	4
XGB	962	0.618509	0.658399	0.0354968	0.614561	0.694286	4
XGB	963	0.764907	0.736847	0.0353922	0.695548	0.775451	4
XGB	964	0.90874	0.784842	0.031849	0.756872	0.825817	4
XGB	965	0.952311	0.852142	0.0539621	0.799087	0.910505	4
XGB	966	0.995367	0.933575	0.0340326	0.898679	0.962952	4
XGB	967	0.992676	0.931739	0.0322115	0.90027	0.96124	4
XGB	968	0.997697	0.925922	0.0410424	0.872934	0.962748	4
XGB	969	0.992031	0.938166	0.0305067	0.898407	0.964653	4
XGB	970	0	0.00912896	0.0193973	-0.0102928	0.0372705	7
XGB	971	0.0385495	0.0559777	0.0290135	0.0275889	0.0947105	7
XGB	972	0.0719411	0.0805993	0.027132	0.040655	0.105841	7
XGB	973	0.102702	0.162133	0.0336832	0.105525	0.198354	7
XGB	974	0.141142	0.182898	0.0301319	0.149071	0.235184	7
XGB	975	0.176995	0.202617	0.0267879	0.182006	0.245901	7
XGB	976	0.192299	0.227685	0.023986	0.197898	0.262782	7
XGB	977	0.356424	0.382482	0.0513853	0.335078	0.466545	7
XGB	978	0.466838	0.433162	0.0670553	0.379605	0.547221	7
XGB	979	0.582388	0.501912	0.0707391	0.43691	0.626487	7
XGB	980	0.70052	0.534253	0.0746458	0.474057	0.663787	7
XGB	981	0.777504	0.58912	0.0809422	0.487548	0.710878	7
XGB	982	0.990231	0.71435	0.0703537	0.628504	0.798266	7
XGB	983	0.972116	0.718513	0.0779433	0.614531	0.806055	7
XGB	984	0.989969	0.790139	0.0690471	0.710808	0.856827	7
XGB	985	0.992031	0.83349	0.0791856	0.712177	0.917534	7
XGB	986	0	-0.000156604	0.0142654	-0.0213112	0.0194128	7
XGB	987	0.0173536	-0.000156604	0.0142654	-0.0213112	0.0194128	7
XGB	988	0.0477447	0.0814125	0.021323	0.0438003	0.102582	7
XGB	989	0.112891	0.192277	0.0492079	0.102928	0.235219	7
XGB	990	0.138958	0.229209	0.050223	0.144942	0.28481	7
XGB	991	0.186759	0.309943	0.0452827	0.23422	0.35768	7
XGB	992	0.241103	0.433811	0.0459053	0.380694	0.500756	7
XGB	993	0.321467	0.463102	0.0503536	0.408141	0.542854	7
XGB	994	0.571255	0.571589	0.0527673	0.513114	0.657825	7
XGB	995	0.701514	0.60048	0.0378579	0.557783	0.661137	7
XGB	996	0.864316	0.680933	0.0139732	0.657651	0.696346	7
XGB	997	0.96421	0.754548	0.0220448	0.724995	0.78661	7
XGB	998	0.999346	0.882082	0.0286224	0.832585	0.910197	7
XGB	999	1.00163	0.887214	0.0288721	0.840232	0.923209	7
XGB	1000	1.00174	0.911555	0.0263168	0.871401	0.940172	7
XGB	1001	1.00184	0.915835	0.0295845	0.868956	0.944287	7
XGB	1002	1.00196	0.944547	0.0215224	0.91687	0.971912	7
XGB	1003	0	-0.000441109	0.0146577	-0.018507	0.014834	6
XGB	1004	0.0216921	-0.000441109	0.0146577	-0.018507	0.014834	6
XGB	1005	0.0499176	0.113919	0.0331894	0.0583408	0.138361	6
XGB	1006	0.112895	0.189651	0.040083	0.124549	0.227758	6
XGB	1007	0.119443	0.244739	0.0517173	0.174271	0.31563	6
XGB	1008	0.147717	0.283091	0.0587665	0.205241	0.350983	6
XGB	1009	0.186869	0.29739	0.0687375	0.216636	0.366184	6
XGB	1010	0.226026	0.326969	0.0816325	0.249208	0.446543	6
XGB	1011	0.36735	0.583597	0.0614604	0.505288	0.666164	6
XGB	1012	0.443386	0.714081	0.0445533	0.663595	0.779837	6
XGB	1013	0.597503	0.77724	0.0472532	0.724422	0.843535	6
XGB	1014	0.777658	0.858156	0.0525181	0.774674	0.900622	6
XGB	1015	1.00586	0.91353	0.0382318	0.84866	0.944503	6
XGB	1016	1.00381	0.915309	0.041114	0.849499	0.953599	6
XGB	1017	0.99959	0.94789	0.0296582	0.900523	0.972118	6
XGB	1018	1.0062	0.949752	0.0274454	0.904219	0.974672	6
XGB	1019	1.00412	0.953721	0.0207136	0.930592	0.98052	6
XGB	1020	0	0.0102508	0.0141795	-0.00961901	0.0283311	6
XGB	1021	0.0630435	0.0812229	0.0226465	0.0505709	0.112114	6
XGB	1022	0.163939	0.156975	0.0252225	0.122017	0.187518	6
XGB	1023	0.381063	0.361873	0.0388243	0.306315	0.401496	6
XGB	1024	0.469459	0.448264	0.0563735	0.38884	0.52646	6
XGB	1025	1.07741	0.628075	0.094779	0.53322	0.777514	6
XGB	1026	1.0604	0.751263	0.058319	0.690423	0.843489	6
XGB	1027	0	-0.00509105	0.0131062	-0.0241686	0.0138096	10
XGB	1028	0.0751515	0.0480069	0.0149181	0.0285099	0.0702676	10
XGB	1029	0.126061	0.0944502	0.0229787	0.0624669	0.131039	10
XGB	1030	0.363636	0.286521	0.0420169	0.238665	0.349238	10
XGB	1031	0.545455	0.372388	0.0333994	0.325803	0.418874	10
XGB	1032	0.911515	0.678056	0.0890453	0.543982	0.790666	10
XGB	1033	1.06909	0.758406	0.0803519	0.645069	0.857394	10
XGB	1034	0	0.00708542	0.020945	-0.0315032	0.0299556	8
XGB	1035	0.0403587	0.190858	0.0290457	0.153103	0.234194	8
XGB	1036	0.0914798	0.459514	0.0693671	0.34245	0.526525	8
XGB	1037	0.121076	0.536732	0.061549	0.436492	0.615518	8
XGB	1038	0.279821	0.776927	0.0646408	0.684198	0.854176	8
XGB	1039	0.433184	0.909383	0.0727545	0.780353	0.983609	8
XGB	1040	0.742601	0.932328	0.070589	0.835814	1.02252	8
XGB	1041	0.866368	0.897421	0.0634564	0.790308	0.974694	8
XGB	1042	0.860987	0.88707	0.0694362	0.763714	0.974579	8
XGB	1043	0	0.00247853	0.0208832	-0.0169828	0.0241271	4
XGB	1044	0.0857837	0.132859	0.0131556	0.117171	0.14561	4
XGB	1045	0.164249	0.363584	0.0217451	0.340945	0.389827	4
XGB	1046	0.232481	0.463437	0.031103	0.422805	0.490115	4
XGB	1047	0.351363	0.817372	0.101311	0.74384	0.953011	4
XGB	1048	0.349083	0.904795	0.0827304	0.850645	1.01638	4
XGB	1049	0.467965	0.943092	0.0236094	0.924385	0.974011	4
XGB	1050	0.632225	0.882656	0.0314516	0.846975	0.914096	4
XGB	1051	0.862024	0.925133	0.032219	0.886073	0.953343	4
XGB	1052	0	0.00863321	0.00783638	0.00125058	0.0161378	3
XGB	1053	0.070303	0.0705258	0.0466859	0.025796	0.114487	3
XGB	1054	0.126061	0.180982	0.056142	0.132572	0.237948	3
XGB	1055	0.431515	0.601542	0.137603	0.45655	0.705851	3
XGB	1056	0.606061	0.795589	0.272405	0.509337	1.00517	3
XGB	1057	1.07394	0.815343	0.118856	0.719469	0.938863	3
XGB	1058	0	0.0126872	0.0159949	-0.00529097	0.0360783	8
XGB	1059	0.102242	0.0774285	0.0153129	0.0601409	0.102353	8
XGB	1060	0.242152	0.150062	0.0309179	0.103394	0.197779	8
XGB	1061	0.774888	0.337914	0.0373633	0.293937	0.394818	8
XGB	1062	1.04933	0.461514	0.0386254	0.404927	0.512238	8
XGB	1063	1.08161	0.591857	0.0573407	0.51312	0.671206	8
XGB	1064	0	0.00424671	0.00925324	-0.00953846	0.0138765	6
XGB	1065	0.0680818	0.0781295	0.0254401	0.0438347	0.1104	6
XGB	1066	0.163939	0.161396	0.0287982	0.130081	0.189201	6
XGB	1067	0.423917	0.332297	0.0475505	0.286446	0.399374	6
XGB	1068	0.499711	0.438232	0.0473113	0.385134	0.505735	6
XGB	1069	0.643803	0.647812	0.14034	0.490158	0.856717	6
XGB	1070	0.825948	0.750304	0.125103	0.648388	0.917401	6
XGB	1071	0.841465	0.800095	0.0743845	0.744045	0.905864	6
XGB	1072	0.887234	0.918855	0.0297369	0.890314	0.967403	6
XGB	1073	0	-0.00340737	0.0101182	-0.0192328	0.00845203	9
XGB	1074	0.0484848	0.0795748	0.00582171	0.0716684	0.0875201	9
XGB	1075	0.111515	0.172082	0.0238609	0.134657	0.204904	9
XGB	1076	0.346667	0.363865	0.0196692	0.338741	0.391156	9
XGB	1077	0.453333	0.460197	0.025791	0.430154	0.499332	9
XGB	1078	0.562424	0.665186	0.0609392	0.561211	0.733284	9
XGB	1079	0.698182	0.757391	0.069679	0.640384	0.832401	9
XGB	1080	0.843636	0.883765	0.0312367	0.830362	0.928126	9
XGB	1081	0.88	0.887469	0.0338672	0.844385	0.927909	9
XGB	1082	1.00121	0.899039	0.0299627	0.855641	0.939278	9
XGB	1083	0	0.0110769	0.0149824	-0.00599865	0.0352491	8
XGB	1084	0.102242	0.114885	0.0201576	0.0803203	0.142993	8
XGB	1085	0.226009	0.190526	0.0300873	0.148585	0.238642	8
XGB	1086	0.382063	0.415143	0.0665178	0.325615	0.503258	8
XGB	1087	0.465471	0.52018	0.0688208	0.441613	0.635122	8
XGB	1088	0.589238	0.667086	0.0669824	0.586336	0.770098	8
XGB	1089	0.64843	0.762157	0.0701789	0.680739	0.865199	8
XGB	1090	0.904036	0.862668	0.045414	0.800815	0.916773	8
XGB	1091	0.987444	0.8907	0.0383869	0.833534	0.939821	8
XGB	1092	0.879821	0.922726	0.034023	0.885281	0.978488	8
XGB	1093	0	-0.00538094	0.0153146	-0.0266735	0.0172344	9
XGB	1094	0.0529558	0.0489652	0.0176188	0.0304792	0.0824699	9
XGB	1095	0.108473	0.113379	0.0153477	0.0933091	0.131996	9
XGB	1096	0.292824	0.29059	0.0280045	0.249195	0.331985	9
XGB	1097	0.383749	0.466738	0.0450041	0.404317	0.542182	9
XGB	1098	0.885817	0.769081	0.110905	0.544497	0.855328	9
XGB	1099	0.911659	0.915701	0.029291	0.861908	0.941997	9
XGB	1100	0.821301	0.853125	0.0253021	0.819983	0.893132	9
XGB	1101	0	0.00473199	0.0102864	-0.00806797	0.0162032	5
XGB	1102	0.0290909	0.0874009	0.0136464	0.0669035	0.099293	5
XGB	1103	0.0775758	0.130315	0.0288493	0.0938197	0.160107	5
XGB	1104	0.25697	0.35002	0.0634378	0.252159	0.400594	5
XGB	1105	0.4	0.409135	0.0627766	0.315204	0.463777	5
XGB	1106	0.831515	0.724602	0.0907518	0.594428	0.799046	5
XGB	1107	0.972121	0.859654	0.131326	0.662294	0.950812	5
XGB	1108	0.950303	0.93149	0.0904233	0.79429	1.00786	5
XGB	1109	0.8	0.94676	0.0676176	0.843432	1.00297	5
XGB	1110	0.814545	0.956303	0.0477223	0.887163	0.996806	5
XGB	1111	0	0.0118039	0.0201667	-0.00552523	0.0366602	4
XGB	1112	0.0807175	0.0833561	0.027783	0.0516451	0.112133	4
XGB	1113	0.18565	0.123981	0.0283045	0.0887975	0.150279	4
XGB	1114	0.435874	0.296982	0.105271	0.17962	0.418425	4
XGB	1115	0.559641	0.456368	0.149185	0.293366	0.631802	4
XGB	1116	0.807175	0.679165	0.175331	0.463308	0.852664	4
XGB	1117	1.00359	0.772784	0.165801	0.579801	0.95506	4
XGB	1118	1.07354	0.860188	0.0577201	0.783851	0.906646	4
XGB	1119	0	0.0171432	0.0188473	-0.0115533	0.0317497	5
XGB	1120	0.104911	0.0887432	0.0610285	-0.0043889	0.133962	5
XGB	1121	0.154018	0.134208	0.0405796	0.0902791	0.177275	5
XGB	1122	0.198661	0.150897	0.0365889	0.112656	0.197456	5
XGB	1123	0.225446	0.153311	0.0384059	0.108103	0.20161	5
XGB	1124	0.241071	0.163095	0.0445984	0.11569	0.226671	5
XGB	1125	0.265625	0.1906	0.0449362	0.150191	0.255256	5
XGB	1126	0.348214	0.200808	0.0362948	0.167665	0.249792	5
XGB	1127	0.383929	0.257744	0.0361138	0.215511	0.294208	5
XGB	1128	0.388393	0.252126	0.0300077	0.210598	0.28282	5
XGB	1129	0.397321	0.276158	0.0319193	0.245458	0.314948	5
XGB	1130	0.457589	0.315616	0.0395649	0.265805	0.356966	5
XGB	1131	0.464286	0.353088	0.0405646	0.294016	0.385381	5
XGB	1132	0.488839	0.359782	0.0425624	0.299265	0.3935	5
XGB	1133	0.533482	0.380613	0.0337938	0.341815	0.419796	5
XGB	1134	0.540179	0.395801	0.0356647	0.364727	0.448967	5
XGB	1135	0.566964	0.405474	0.0334571	0.378804	0.455682	5
XGB	1136	0.587054	0.439011	0.0361871	0.398799	0.483929	5
XGB	1137	0.604911	0.45072	0.0419242	0.391919	0.491277	5
XGB	1138	0.618304	0.496908	0.0605491	0.412326	0.563025	5
XGB	1139	0.620536	0.509601	0.0512169	0.444266	0.574427	5
XGB	1140	0.627232	0.511834	0.0505202	0.446136	0.575187	5
XGB	1141	0.640625	0.523147	0.0517541	0.454354	0.584374	5
XGB	1142	0.658482	0.551264	0.0691111	0.467991	0.633275	5
XGB	1143	0.671875	0.571646	0.0771299	0.487284	0.66404	5
XGB	1144	0.685268	0.618488	0.0666855	0.546747	0.692507	5
XGB	1145	0.685268	0.625117	0.0640132	0.549475	0.693761	5
XGB	1146	0.71875	0.672159	0.0435052	0.629996	0.721477	5
XGB	1147	0.776786	0.688374	0.0514362	0.640655	0.746373	5
XGB	1148	0.828125	0.688255	0.052635	0.641053	0.762797	5
XGB	1149	0	0.00529583	0.00239911	0.00368423	0.00690744	2
XGB	1150	0.0348028	0.0894233	0.0264069	0.0716844	0.107162	2
XGB	1151	0.062645	0.11232	0.0386671	0.0863456	0.138295	2
XGB	1152	0.0928074	0.166675	0.0904268	0.105931	0.227419	2
XGB	1153	0.113689	0.199962	0.114844	0.122815	0.277109	2
XGB	1154	0.136891	0.20778	0.125302	0.123608	0.291952	2
XGB	1155	0.162413	0.244717	0.144151	0.147884	0.341551	2
XGB	1156	0.199536	0.281205	0.128325	0.195003	0.367407	2
XGB	1157	0.225058	0.322155	0.124775	0.238337	0.405972	2
XGB	1158	0.290023	0.368778	0.129787	0.281593	0.455962	2
XGB	1159	0.37355	0.437452	0.145114	0.339972	0.534932	2
XGB	1160	0.542923	0.544601	0.166519	0.432742	0.656461	2
XGB	1161	0.712297	0.706344	0.134842	0.615764	0.796924	2
XGB	1162	0.819026	0.839689	0.112035	0.76443	0.914949	2
XGB	1163	0.914153	0.881642	0.0637348	0.838828	0.924456	2
XGB	1164	0.937355	0.932766	0.0276777	0.914174	0.951359	2
XGB	1165	0.955916	0.957921	0.0127873	0.949331	0.966511	2
XGB	1166	0.969838	0.963863	0.00779207	0.958628	0.969097	2
XGB	1167	0.979118	0.975561	0.00394537	0.972911	0.978211	2
XGB	1168	0.981439	0.979464	0.00300768	0.977444	0.981485	2
XGB	1169	0.983759	0.982444	0.00215122	0.980999	0.98389	2
XGB	1170	0.990719	0.982444	0.00215122	0.980999	0.98389	2
XGB	1171	0.990719	0.985511	0.00204244	0.984139	0.986883	2
XGB	1172	0	-0.0024823	0.00776434	-0.0150773	0.00701127	9
XGB	1173	0.0139211	0.0682005	0.0173369	0.0475883	0.0963477	9
XGB	1174	0.025522	0.0761006	0.0255716	0.0541406	0.127463	9
XGB	1175	0.037123	0.11852	0.0536539	0.0861235	0.230897	9
XGB	1176	0.0510441	0.1396	0.0594855	0.108654	0.264623	9
XGB	1177	0.0510441	0.159622	0.0574149	0.133347	0.280222	9
XGB	1178	0.0788863	0.187449	0.0600454	0.154844	0.313647	9
XGB	1179	0.102088	0.219402	0.0579438	0.186296	0.341392	9
XGB	1180	0.118329	0.245143	0.0598059	0.21513	0.370393	9
XGB	1181	0.148492	0.307091	0.0566604	0.273058	0.425557	9
XGB	1182	0.199536	0.386591	0.0565906	0.350844	0.504336	9
XGB	1183	0.24594	0.544838	0.0439167	0.514438	0.636072	9
XGB	1184	0.445476	0.712486	0.0329746	0.691862	0.781702	9
XGB	1185	0.612529	0.817557	0.0337499	0.796388	0.888306	9
XGB	1186	0.75406	0.888149	0.0166752	0.86451	0.914688	9
XGB	1187	0.87007	0.912254	0.0163491	0.889521	0.933227	9
XGB	1188	0.911833	0.932747	0.0157116	0.916369	0.953718	9
XGB	1189	0.923434	0.944046	0.0149011	0.927811	0.965135	9
XGB	1190	0.939675	0.953731	0.0148019	0.93686	0.975937	9
XGB	1191	0.944316	0.957128	0.0140032	0.939625	0.978343	9
XGB	1192	0.948956	0.96002	0.0158818	0.942203	0.984455	9
XGB	1193	0.948956	0.963344	0.013887	0.945533	0.984455	9
XGB	1194	0.960557	0.964416	0.0144789	0.945593	0.986049	9
XGB	1195	0	-0.00295086	0.00973211	-0.012122	0.00636682	3
XGB	1196	0.0974478	0.0192333	0.00861813	0.01156	0.0278354	3
XGB	1197	0.113689	0.0602285	0.0114423	0.0497012	0.0714051	3
XGB	1198	0.12761	0.0885339	0.0263272	0.0651486	0.114848	3
XGB	1199	0.153132	0.114543	0.0455065	0.0809873	0.162699	3
XGB	1200	0.174014	0.13255	0.0522217	0.0944812	0.187896	3
XGB	1201	0.218097	0.15248	0.0294809	0.133634	0.183994	3
XGB	1202	0.269142	0.190858	0.0318504	0.169412	0.224845	3
XGB	1203	0.327146	0.212142	0.0309975	0.188219	0.244696	3
XGB	1204	0.408353	0.284487	0.0562311	0.224779	0.324812	3
XGB	1205	0.49884	0.350071	0.0524781	0.294024	0.384716	3
XGB	1206	0.640371	0.471189	0.0585319	0.424205	0.532099	3
XGB	1207	0.798144	0.654293	0.0497759	0.622447	0.707501	3
XGB	1208	0.921114	0.776623	0.038087	0.74003	0.812377	3
XGB	1209	0.944316	0.877441	0.0281512	0.851336	0.90477	3
XGB	1210	0.965197	0.924165	0.00944074	0.914962	0.932874	3
XGB	1211	0.972158	0.946364	0.00825532	0.938099	0.953675	3
XGB	1212	0.976798	0.958231	0.00901857	0.948791	0.965302	3
XGB	1213	0.983759	0.969048	0.00986693	0.959148	0.977752	3
XGB	1214	0.988399	0.97238	0.00761165	0.965384	0.97982	3
XGB	1215	0.988399	0.975436	0.00935921	0.965695	0.982942	3
XGB	1216	0.990719	0.978914	0.00989142	0.969903	0.988645	3
XGB	1217	0.990719	0.981035	0.00813895	0.973327	0.988791	3
XGB	1218	0	0.00312451	0.00641027	-0.00597236	0.00862757	5
XGB	1219	0.0120575	0.115081	0.0137764	0.103478	0.134794	5
XGB	1220	0.138673	0.152635	0.0153726	0.136865	0.171099	5
XGB	1221	0.237208	0.207662	0.0280491	0.177529	0.246996	5
XGB	1222	0.307512	0.28001	0.0185103	0.261385	0.302909	5
XGB	1223	0.38586	0.354886	0.0217964	0.3319	0.386236	5
XGB	1224	0.454177	0.38215	0.0219592	0.361185	0.411303	5
XGB	1225	0.520456	0.430748	0.0188063	0.40942	0.453458	5
XGB	1226	0.564614	0.471856	0.0188141	0.449397	0.494487	5
XGB	1227	0.620836	0.524435	0.0135088	0.510487	0.538847	5
XGB	1228	0.662982	0.579153	0.0101278	0.565153	0.590858	5
XGB	1229	0.733289	0.679512	0.0158685	0.655925	0.692557	5
XGB	1230	0.779455	0.720168	0.0118688	0.703015	0.73075	5
XGB	1231	0.835681	0.757177	0.00920915	0.74407	0.764565	5
XGB	1232	0.926112	0.794743	0.0167938	0.775981	0.814472	5
XGB	1233	0.97429	0.832063	0.00781866	0.822534	0.839949	5
XGB	1234	1.00034	0.870295	0.0137693	0.86084	0.891669	5
XGB	1235	0.998211	0.918579	0.0161252	0.897515	0.938494	5
XGB	1236	1.00011	0.964893	0.0134472	0.943879	0.973352	5
XGB	1237	0.997984	0.965771	0.0125346	0.946817	0.97699	5
XGB	1238	0	0.0133564	0.0268043	-0.0167296	0.0400111	5
XGB	1239	0.0562859	0.0813624	0.0382681	0.0258844	0.118645	5
XGB	1240	0.090424	0.0831624	0.0263286	0.0423335	0.100946	5
XGB	1241	0.132625	0.136007	0.0340453	0.0846075	0.162981	5
XGB	1242	0.194944	0.176107	0.0286322	0.136105	0.208698	5
XGB	1243	0.263246	0.226912	0.0306515	0.184217	0.261368	5
XGB	1244	0.329533	0.258699	0.038019	0.207077	0.302729	5
XGB	1245	0.365635	0.322391	0.0386458	0.277005	0.374795	5
XGB	1246	0.403756	0.375981	0.0499419	0.335997	0.451743	5
XGB	1247	0.453942	0.419579	0.0452655	0.388382	0.489412	5
XGB	1248	0.524253	0.445255	0.0452451	0.402359	0.509256	5
XGB	1249	0.602616	0.487902	0.0475573	0.444422	0.557007	5
XGB	1250	0.684999	0.543252	0.0558459	0.492928	0.625433	5
XGB	1251	0.733177	0.593079	0.0568465	0.544525	0.676055	5
XGB	1252	0.775319	0.635	0.0464469	0.587598	0.697584	5
XGB	1253	0.819469	0.708879	0.0461643	0.648504	0.753377	5
XGB	1254	0.84753	0.771951	0.0451177	0.705315	0.806347	5
XGB	1255	0.909792	0.829297	0.0388303	0.771387	0.858113	5
XGB	1256	0.992168	0.885863	0.0390671	0.833674	0.931341	5
XGB	1257	0.994076	0.934821	0.0208053	0.907234	0.959076	5
XGB	1258	0.991948	0.957969	0.0188656	0.932882	0.978319	5
XGB	1259	0	-0.0121357	0.0157697	-0.027188	0.00277315	3
XGB	1260	0.0200648	0.0574899	0.0280446	0.0345205	0.0865044	3
XGB	1261	0.034086	0.0634368	0.00852328	0.0552126	0.0713989	3
XGB	1262	0.0622066	0.0915383	0.0064451	0.0846736	0.0960066	3
XGB	1263	0.092369	0.127214	0.00495576	0.122658	0.132058	3
XGB	1264	0.130528	0.148924	0.0073729	0.142294	0.156239	3
XGB	1265	0.154598	0.188016	0.00743908	0.181613	0.19557	3
XGB	1266	0.194716	0.244377	0.0185076	0.230314	0.26387	3
XGB	1267	0.24491	0.280755	0.0201482	0.261782	0.300058	3
XGB	1268	0.295108	0.299438	0.034165	0.277394	0.335952	3
XGB	1269	0.343286	0.357899	0.0296051	0.336051	0.389224	3
XGB	1270	0.38542	0.400059	0.040572	0.37293	0.443367	3
XGB	1271	0.429577	0.449115	0.0489026	0.419249	0.501403	3
XGB	1272	0.481776	0.501415	0.0506653	0.468831	0.555568	3
XGB	1273	0.529958	0.542917	0.0482643	0.50654	0.593823	3
XGB	1274	0.574111	0.604394	0.0588846	0.567489	0.667354	3
XGB	1275	0.614237	0.705574	0.0396101	0.672837	0.746435	3
XGB	1276	0.678512	0.770627	0.0498888	0.728927	0.82189	3
XGB	1277	0.748823	0.814204	0.0428146	0.772363	0.853569	3
XGB	1278	0.805049	0.869059	0.0530505	0.820162	0.920807	3
XGB	1279	0.895484	0.915919	0.0353461	0.886452	0.952273	3
XGB	1280	0.929574	0.939416	0.0227795	0.916794	0.959871	3
XGB	1281	0	-0.00210972	0.00789573	-0.0114152	0.00741552	6
XGB	1282	0.06031	0.0356557	0.00335005	0.0313178	0.0402527	6
XGB	1283	0.0864036	0.0591308	0.0131458	0.0457389	0.0804193	6
XGB	1284	0.100428	0.104624	0.0180464	0.0877928	0.129052	6
XGB	1285	0.120493	0.142152	0.0188344	0.117505	0.164678	6
XGB	1286	0.140517	0.171079	0.0179394	0.151251	0.199833	6
XGB	1287	0.164543	0.215816	0.0271801	0.19402	0.261205	6
XGB	1288	0.20266	0.252216	0.0272403	0.22741	0.291908	6
XGB	1289	0.210597	0.310415	0.0304195	0.27617	0.356029	6
XGB	1290	0.260783	0.359733	0.0384958	0.307707	0.408503	6
XGB	1291	0.298901	0.416343	0.0437453	0.36935	0.487293	6
XGB	1292	0.330986	0.447623	0.0385703	0.406432	0.509572	6
XGB	1293	0.389221	0.48951	0.0391427	0.436797	0.544497	6
XGB	1294	0.42935	0.529309	0.030756	0.490968	0.571374	6
XGB	1295	0.449363	0.56035	0.039163	0.51717	0.620614	6
XGB	1296	0.515646	0.615754	0.0539925	0.577136	0.709326	6
XGB	1297	0.539679	0.688772	0.0544593	0.653982	0.783345	6
XGB	1298	0.581824	0.736308	0.0471591	0.698099	0.815588	6
XGB	1299	0.62195	0.815829	0.0421135	0.793565	0.889447	6
XGB	1300	0.672144	0.879576	0.027438	0.861753	0.927333	6
XGB	1301	0.75452	0.911703	0.0170128	0.899874	0.93997	6
XGB	1302	0	0.0138389	0.0137351	-0.00288783	0.032575	6
XGB	1303	0.0220441	0.0397957	0.00535319	0.0319711	0.0442841	6
XGB	1304	0.0360721	0.0576377	0.00420607	0.0522906	0.0635343	6
XGB	1305	0.0661323	0.0830091	0.011718	0.0669162	0.0955639	6
XGB	1306	0.104208	0.12992	0.0161695	0.112243	0.14948	6
XGB	1307	0.148297	0.184161	0.0181883	0.157355	0.203828	6
XGB	1308	0.172345	0.209855	0.0149044	0.185602	0.225127	6
XGB	1309	0.224449	0.257429	0.0215933	0.227451	0.287764	6
XGB	1310	0.284569	0.306887	0.0284862	0.262338	0.340623	6
XGB	1311	0.320641	0.358898	0.0310573	0.317673	0.402494	6
XGB	1312	0.364729	0.419626	0.0187987	0.389078	0.438521	6
XGB	1313	0.418838	0.452608	0.0116631	0.434811	0.464013	6
XGB	1314	0.472946	0.522013	0.021104	0.497421	0.542335	6
XGB	1315	0.521042	0.549699	0.0167112	0.532275	0.575316	6
XGB	1316	0.547094	0.576754	0.0263525	0.543094	0.607077	6
XGB	1317	0.607214	0.639043	0.0180477	0.616042	0.662294	6
XGB	1318	0.671343	0.68913	0.0210511	0.659666	0.713949	6
XGB	1319	0.727455	0.746716	0.0260792	0.707513	0.7733	6
XGB	1320	0.795591	0.838695	0.017635	0.82029	0.865329	6
XGB	1321	0.885772	0.87922	0.014798	0.861403	0.896636	6
XGB	1322	0.931864	0.911127	0.0110967	0.899874	0.928346	6
XGB	1323	0	-0.00110742	0.00616346	-0.00755587	0.00765409	7
XGB	1324	0.0140281	0.0389109	0.00565052	0.0299688	0.044915	7
XGB	1325	0.0180361	0.0562766	0.0049954	0.047447	0.0598253	7
XGB	1326	0.0561122	0.096099	0.0123181	0.07883	0.114331	7
XGB	1327	0.0761523	0.130515	0.0225187	0.101581	0.160999	7
XGB	1328	0.12024	0.187833	0.0200057	0.161372	0.213861	7
XGB	1329	0.160321	0.233618	0.027089	0.202585	0.274133	7
XGB	1330	0.188377	0.266477	0.0240375	0.240567	0.303918	7
XGB	1331	0.234469	0.351126	0.0270972	0.317457	0.388247	7
XGB	1332	0.282565	0.382617	0.0260832	0.356385	0.421419	7
XGB	1333	0.310621	0.413784	0.0276341	0.383116	0.457447	7
XGB	1334	0.38477	0.468698	0.0264754	0.433743	0.502514	7
XGB	1335	0.412826	0.492931	0.0326053	0.459841	0.539893	7
XGB	1336	0.468938	0.541827	0.0248552	0.507356	0.570424	7
XGB	1337	0.519038	0.578732	0.0243291	0.545209	0.603936	7
XGB	1338	0.567134	0.632457	0.0185738	0.608499	0.65348	7
XGB	1339	0.60521	0.685253	0.0195769	0.657631	0.713913	7
XGB	1340	0.655311	0.752544	0.0220965	0.72677	0.776902	7
XGB	1341	0.737475	0.786462	0.0144083	0.769055	0.805461	7
XGB	1342	0.845691	0.877322	0.01468	0.862238	0.89978	7
XGB	1343	0.87976	0.916677	0.0170839	0.888924	0.935056	7
XGB	1344	0	0.00175649	0.00879209	-0.0153113	0.010067	11
XGB	1345	0.0205193	0.0233826	0.0237106	-0.00275451	0.0683196	11
XGB	1346	0.0384859	0.0406413	0.02593	0.00730936	0.0891667	11
XGB	1347	0.0718125	0.0970925	0.0204596	0.0698726	0.12956	11
XGB	1348	0.133238	0.10978	0.015726	0.0849875	0.131239	11
XGB	1349	0.158951	0.160821	0.0140932	0.143772	0.184057	11
XGB	1350	0.202547	0.189172	0.017751	0.169063	0.225519	11
XGB	1351	0.243605	0.24812	0.0170377	0.228777	0.282557	11
XGB	1352	0.305104	0.312362	0.0134267	0.289375	0.33104	11
XGB	1353	0.341047	0.363561	0.0142124	0.345078	0.388026	11
XGB	1354	0.394873	0.403176	0.0179344	0.381424	0.438068	11
XGB	1355	0.438484	0.459227	0.0187704	0.43155	0.493458	11
XGB	1356	0.494882	0.500841	0.0206897	0.465513	0.528296	11
XGB	1357	0.546171	0.56552	0.0252373	0.521861	0.601277	11
XGB	1358	0.584642	0.591471	0.0269986	0.534706	0.619695	11
XGB	1359	0.630825	0.659707	0.0224423	0.612066	0.684054	11
XGB	1360	0.702559	0.707854	0.0291413	0.647045	0.738663	11
XGB	1361	0.76663	0.76854	0.0219512	0.726558	0.792683	11
XGB	1362	0.807674	0.820949	0.019867	0.786528	0.840554	11
XGB	1363	0.904988	0.897934	0.0192171	0.862507	0.922026	11
XGB	1364	0.938369	0.924485	0.0175038	0.893514	0.946953	11
XGB	1365	0	0.0107933	0.0121584	-0.000234578	0.0239678	4
XGB	1366	0.0205193	0.140107	0.0473713	0.0892046	0.196517	4
XGB	1367	0.0384859	0.248248	0.0727349	0.195748	0.345761	4
XGB	1368	0.0718027	0.312255	0.0891636	0.263883	0.432954	4
XGB	1369	0.117902	0.326454	0.117727	0.25638	0.48568	4
XGB	1370	0.166628	0.354442	0.0818712	0.269781	0.42988	4
XGB	1371	0.212787	0.391792	0.0803868	0.301099	0.46772	4
XGB	1372	0.276853	0.416174	0.0961362	0.317191	0.50855	4
XGB	1373	0.343477	0.45261	0.0438929	0.410897	0.498113	4
XGB	1374	0.381968	0.478877	0.0361331	0.447751	0.522874	4
XGB	1375	0.415348	0.515871	0.0300776	0.4839	0.551969	4
XGB	1376	0.469174	0.537569	0.0328087	0.493845	0.562477	4
XGB	1377	0.515343	0.559844	0.0315656	0.519704	0.588257	4
XGB	1378	0.571736	0.60912	0.029176	0.575886	0.636141	4
XGB	1379	0.605112	0.631804	0.0310554	0.592623	0.661027	4
XGB	1380	0.661511	0.688025	0.0242222	0.660449	0.715222	4
XGB	1381	0.735807	0.740423	0.0352573	0.69285	0.763558	4
XGB	1382	0.781971	0.798584	0.0335658	0.753715	0.822987	4
XGB	1383	0.828134	0.845469	0.0304885	0.806294	0.872152	4
XGB	1384	0.922891	0.904321	0.0382924	0.857761	0.940541	4
XGB	1385	0.938369	0.937496	0.0445946	0.883554	0.976717	4
XGB	1386	0	0.00833376	0.0166186	-0.00282983	0.0194974	2
XGB	1387	0.286013	0.382671	0.0216796	0.368108	0.397235	2
XGB	1388	0.478079	0.462751	0.0479081	0.430569	0.494934	2
XGB	1389	0.601253	0.605694	0.00788201	0.600399	0.610989	2
XGB	1390	0.682672	0.600001	0.0170312	0.588561	0.611442	2
XGB	1391	0.73904	0.676336	0.0399268	0.649515	0.703157	2
XGB	1392	0.787056	0.727956	0.0133895	0.718962	0.73695	2
XGB	1393	0.818372	0.831209	0.0298645	0.811148	0.851271	2
XGB	1394	0	0.00325582	0.0136766	-0.00903527	0.0229675	5
XGB	1395	0.36952	0.393895	0.012574	0.377228	0.408546	5
XGB	1396	0.496868	0.502421	0.0260019	0.466755	0.525758	5
XGB	1397	0.634656	0.584798	0.0143329	0.570953	0.604759	5
XGB	1398	0.730689	0.706969	0.0129151	0.688574	0.720048	5
XGB	1399	0.787056	0.7768	0.0122722	0.762243	0.792487	5
XGB	1400	0.872651	0.821022	0.0304893	0.77551	0.849489	5
XGB	1401	0	0.0102517	0.0117367	-0.00248531	0.0335575	11
XGB	1402	0.348643	0.382364	0.0328895	0.336174	0.432916	11
XGB	1403	0.492693	0.514048	0.0250386	0.473195	0.546576	11
XGB	1404	0.574113	0.615133	0.0238123	0.576769	0.647102	11
XGB	1405	0.588727	0.659299	0.0353918	0.610752	0.714072	11
XGB	1406	0.705637	0.689793	0.0295941	0.630956	0.72396	11
XGB	1407	0.784969	0.729158	0.0390274	0.659872	0.777974	11
XGB	1408	0.845511	0.803984	0.0521381	0.694302	0.855612	11
XGB	1409	0	-0.000961312	0.00760191	-0.00873751	0.00948496	6
XGB	1410	0.0111057	0.0342594	0.010455	0.0231739	0.0508498	6
XGB	1411	0.0670116	0.102106	0.018845	0.0775913	0.123971	6
XGB	1412	0.116202	0.163515	0.0247914	0.12578	0.19167	6
XGB	1413	0.216693	0.287801	0.0290695	0.252231	0.318536	6
XGB	1414	0.443006	0.511881	0.0145856	0.496795	0.532694	6
XGB	1415	0.532229	0.612704	0.0169525	0.596693	0.632781	6
XGB	1416	0.603521	0.684224	0.00992424	0.671566	0.697125	6
XGB	1417	0.638818	0.703447	0.0122708	0.685428	0.716734	6
XGB	1418	0	0.0105675	0.0106488	-0.00722816	0.0285767	13
XGB	1419	0.0650311	0.056089	0.0121798	0.0382587	0.0764092	13
XGB	1420	0.154657	0.0975266	0.0170805	0.0728901	0.129149	13
XGB	1421	0.201594	0.160325	0.0258389	0.123501	0.207608	13
XGB	1422	0.418918	0.288464	0.0297082	0.25068	0.344222	13
XGB	1423	0.523911	0.497889	0.0234973	0.46411	0.534001	13
XGB	1424	0.601904	0.581225	0.0254951	0.547165	0.62697	13
XGB	1425	0.700142	0.648169	0.0313843	0.603177	0.699496	13
XGB	1426	0.775889	0.671156	0.0301971	0.61671	0.718665	13
XGB	1427	0	5.04e-05	0.00597998	-0.00963976	0.00628723	7
XGB	1428	0.025522	0.0220267	0.0045592	0.0160796	0.0282903	7
XGB	1429	0.0881671	0.0606347	0.00691373	0.0536235	0.0702986	7
XGB	1430	0.146172	0.132092	0.0164539	0.113138	0.154385	7
XGB	1431	0.264501	0.258025	0.0183656	0.238511	0.283442	7
XGB	1432	0.4942	0.499046	0.0182478	0.476343	0.523636	7
XGB	1433	0.584687	0.596085	0.0216901	0.568845	0.623337	7
XGB	1434	0.668213	0.662152	0.017082	0.644082	0.681106	7
XGB	1435	0.691415	0.68244	0.0127362	0.669851	0.698575	7
XGB	1436	0	0.00854335	0.00590523	0.00279241	0.0139976	3
XGB	1437	0.0278422	0.0486765	0.00713904	0.0421527	0.0556845	3
XGB	1438	0.0672854	0.10183	0.00951263	0.0935813	0.111457	3
XGB	1439	0.139211	0.173105	0.00395087	0.168882	0.175446	3
XGB	1440	0.257541	0.321538	0.0160314	0.304597	0.333476	3
XGB	1441	0.531323	0.500446	0.00688321	0.493136	0.505371	3
XGB	1442	0.62645	0.605608	0.00131143	0.604842	0.60701	3
XGB	1443	0.679814	0.68882	0.0042081	0.685502	0.693219	3
XGB	1444	0.691415	0.713245	0.00690059	0.705869	0.717345	3
XGB	1445	0	0.010716	0.0148685	-0.00512751	0.0308187	7
XGB	1446	0.0384041	0.0486623	0.0150784	0.0323039	0.070851	7
XGB	1447	0.0948437	0.105714	0.0151884	0.089718	0.130509	7
XGB	1448	0.155818	0.165561	0.0179062	0.148751	0.191297	7
XGB	1449	0.264011	0.30095	0.0278891	0.271346	0.348915	7
XGB	1450	0.492379	0.564769	0.0203226	0.537396	0.59071	7
XGB	1451	0.655006	0.656606	0.0227012	0.623369	0.682155	7
XGB	1452	0.717848	0.729472	0.0115233	0.713001	0.739915	7
XGB	1453	0.735345	0.735909	0.00941935	0.726761	0.752529	7
XGB	1454	0	0.0103078	0.0170714	-0.0112429	0.0281886	7
XGB	1455	0.0406914	0.054227	0.0163061	0.0293539	0.0711024	7
XGB	1456	0.103914	0.104299	0.0127407	0.0913465	0.12222	7
XGB	1457	0.153544	0.168016	0.0133961	0.148163	0.182082	7
XGB	1458	0.284439	0.300201	0.0408335	0.264102	0.368634	7
XGB	1459	0.553616	0.546998	0.0571872	0.498052	0.63452	7
XGB	1460	0.693561	0.665017	0.0242491	0.638275	0.703842	7
XGB	1461	0.770022	0.716506	0.0113403	0.702261	0.732348	7
XGB	1462	0.785251	0.736364	0.0156271	0.722415	0.762296	7
XGB	1463	0	0.0200986	0.0237889	-0.00618539	0.0631065	13
XGB	1464	0.35022	0.111752	0.0200154	0.0845337	0.146558	13
XGB	1465	0.447137	0.139795	0.0188292	0.108522	0.171622	13
XGB	1466	0.486784	0.16362	0.0262466	0.127006	0.211006	13
XGB	1467	0.709251	0.311111	0.0296021	0.269712	0.370256	13
XGB	1468	0.832599	0.387761	0.0346256	0.344612	0.444644	13
XGB	1469	0.900881	0.440818	0.0332754	0.391247	0.484786	13
XGB	1470	0.947137	0.477919	0.0402223	0.420323	0.538247	13
XGB	1471	0.993392	0.509862	0.0472111	0.439709	0.594692	13
XGB	1472	1.0022	0.525187	0.0522774	0.439034	0.612301	13
XGB	1473	0.997797	0.535303	0.064597	0.429858	0.637021	13
XGB	1474	0.997797	0.570216	0.0725258	0.455284	0.681719	13
XGB	1475	0	0.00190703	0.00980551	-0.0113346	0.00820997	4
XGB	1476	0.176444	0.00190703	0.00980551	-0.0113346	0.00820997	4
XGB	1477	0.226207	0.108399	0.0355565	0.0720308	0.151882	4
XGB	1478	0.285016	0.0939391	0.0328745	0.0637533	0.136064	4
XGB	1479	0.384481	0.192515	0.0274021	0.171623	0.228972	4
XGB	1480	0.468077	0.259601	0.0195311	0.248752	0.28601	4
XGB	1481	0.533574	0.319852	0.0170565	0.296958	0.331758	4
XGB	1482	0.592283	0.324565	0.0355149	0.290183	0.367817	4
XGB	1483	0.668864	0.391979	0.0177209	0.371255	0.409086	4
XGB	1484	0.727456	0.488147	0.0494582	0.426731	0.537138	4
XGB	1485	0.822261	0.500843	0.0299589	0.462803	0.528972	4
XGB	1486	0.939569	0.543691	0.0242835	0.523931	0.574038	4
XGB	1487	0.984579	0.540408	0.0241981	0.517134	0.568101	4
XGB	1488	0.995678	0.484397	0.0213137	0.455601	0.497904	4
XGB	1489	0	0.0462755	0.0401225	0.000616555	0.0928998	6
XGB	1490	0.0290017	0.235386	0.0133715	0.219561	0.252015	6
XGB	1491	0.0869775	0.343663	0.0263439	0.30268	0.37088	6
XGB	1492	0.160744	0.525069	0.0453325	0.472111	0.585482	6
XGB	1493	0.194422	0.623334	0.0478449	0.549076	0.669277	6
XGB	1494	0.246007	0.741572	0.0520286	0.675595	0.792949	6
XGB	1495	0.273003	0.82729	0.0423594	0.77691	0.876261	6
XGB	1496	0.344619	0.84744	0.0373744	0.806405	0.895915	6
XGB	1497	0.416166	0.812919	0.0503773	0.740151	0.868201	6
XGB	1498	0.851081	0.821896	0.0273888	0.783047	0.84821	6
XGB	1499	0.960843	0.881438	0.0206137	0.850203	0.901989	6
XGB	1500	1.00825	0.934282	0.0209534	0.907298	0.956982	6
XGB	1501	0.993194	0.935557	0.0190054	0.906181	0.953372	6
XGB	1502	0	0.00969932	0.0184999	-0.0244596	0.0329563	10
XGB	1503	0.0371274	0.216559	0.0459533	0.154238	0.279358	10
XGB	1504	0.0610072	0.247277	0.0550313	0.174671	0.34963	10
XGB	1505	0.079626	0.326464	0.0591035	0.236247	0.403629	10
XGB	1506	0.0823717	0.423604	0.0701486	0.322802	0.507665	10
XGB	1507	0.0878331	0.504683	0.0667716	0.424283	0.600249	10
XGB	1508	0.0985906	0.518677	0.0884941	0.401913	0.662024	10
XGB	1509	0.127862	0.567731	0.0971988	0.422711	0.720508	10
XGB	1510	0.178482	0.593911	0.0852804	0.441	0.71562	10
XGB	1511	0.803175	0.624251	0.0577473	0.544636	0.725222	10
XGB	1512	0.970193	0.677847	0.0323706	0.628388	0.713681	10
XGB	1513	1.0208	0.750407	0.0380664	0.694587	0.814357	10
XGB	1514	0	0.00394742	0.0179137	-0.0229425	0.0303454	10
XGB	1515	0.207589	0.142961	0.0257724	0.104143	0.179576	10
XGB	1516	0.366071	0.22485	0.0400872	0.171235	0.286917	10
XGB	1517	0.491071	0.395579	0.038892	0.328477	0.453015	10
XGB	1518	0.560268	0.487093	0.0500451	0.409601	0.556706	10
XGB	1519	0.629464	0.557067	0.0513554	0.479358	0.630361	10
XGB	1520	0.736607	0.666729	0.0204479	0.636286	0.698339	10
XGB	1521	0.790179	0.725857	0.0465849	0.64357	0.796256	10
XGB	1522	0.834821	0.774888	0.0405987	0.701909	0.837914	10
XGB	1523	0.870536	0.786342	0.0371044	0.733929	0.847133	10
XGB	1524	0.899554	0.811626	0.0293097	0.761477	0.852464	10
XGB	1525	0	0.0103808	0.0144874	-0.00853026	0.0273678	7
XGB	1526	0.142497	0.186323	0.0454829	0.120515	0.247333	7
XGB	1527	0.298054	0.32556	0.058405	0.260229	0.399561	7
XGB	1528	0.502375	0.532975	0.0360157	0.493723	0.578732	7
XGB	1529	0.700542	0.668355	0.063188	0.567081	0.740941	7
XGB	1530	0.821043	0.706413	0.037229	0.67044	0.766973	7
XGB	1531	0.931826	0.716852	0.0282476	0.678064	0.757752	7
XGB	1532	0	0.0107969	0.0257842	-0.0120127	0.0415574	4
XGB	1533	0.0952089	0.245978	0.0734985	0.187965	0.342967	4
XGB	1534	0.134278	0.311466	0.0758385	0.23631	0.39643	4
XGB	1535	0.134752	0.374811	0.0642898	0.307125	0.445081	4
XGB	1536	0.30363	0.428154	0.0302032	0.391193	0.45711	4
XGB	1537	0.392281	0.529224	0.0354217	0.498751	0.571133	4
XGB	1538	0.400732	0.601423	0.0358538	0.572145	0.645103	4
XGB	1539	0.545968	0.720538	0.0301806	0.681751	0.744601	4
XGB	1540	0.669707	0.782916	0.0719928	0.692726	0.840778	4
XGB	1541	0	0.0111406	0.0268545	-0.00689897	0.0291801	2
XGB	1542	0.109258	0.413963	0.00794729	0.408625	0.419302	2
XGB	1543	0.116735	0.445933	0.034087	0.423035	0.468831	2
XGB	1544	0.134738	0.487116	0.0414204	0.459292	0.51494	2
XGB	1545	0.303672	0.598763	0.0356177	0.574837	0.622689	2
XGB	1546	0.455438	0.676799	0.0366796	0.652159	0.701438	2
XGB	1547	0.460367	0.755561	0.0154088	0.74521	0.765911	2
XGB	1548	0.66177	0.791201	0.0116971	0.783344	0.799059	2
XGB	1549	0.841648	0.805516	0.0294845	0.78571	0.825322	2
XGB	1550	0	-0.0125413	0.00893456	-0.0260228	-0.00557007	5
XGB	1551	0.0369561	-0.0125413	0.00893456	-0.0260228	-0.00557007	5
XGB	1552	0.0933742	-0.0125413	0.00893456	-0.0260228	-0.00557007	5
XGB	1553	0.163242	-0.0125413	0.00893456	-0.0260228	-0.00557007	5
XGB	1554	0.276053	0.056782	0.0137279	0.0384061	0.070578	5
XGB	1555	0.410336	0.111855	0.0291292	0.0722256	0.146352	5
XGB	1556	0.609009	0.118996	0.0253148	0.0930561	0.149419	5
XGB	1557	0.710883	0.137417	0.0281005	0.0936577	0.156803	5
XGB	1558	0.77998	0.213862	0.0214034	0.194029	0.24023	5
XGB	1559	0.819474	0.245323	0.0255243	0.212619	0.277977	5
XGB	1560	0.858992	0.291941	0.0353181	0.245093	0.328924	5
XGB	1561	0.903058	0.325566	0.0374311	0.278173	0.371874	5
XGB	1562	0	0.0134299	0.0153308	-0.00576422	0.0357907	6
XGB	1563	0.00879121	0.169057	0.0438853	0.125864	0.23145	6
XGB	1564	0.0131868	0.202003	0.0518103	0.14112	0.277298	6
XGB	1565	0.0241758	0.29651	0.07523	0.17376	0.359492	6
XGB	1566	0.0307692	0.328626	0.0890398	0.178295	0.407682	6
XGB	1567	0.0527473	0.434861	0.112628	0.253147	0.549672	6
XGB	1568	0.0637363	0.484476	0.120792	0.275399	0.568055	6
XGB	1569	0.0813187	0.528295	0.116614	0.328773	0.614614	6
XGB	1570	0.0989011	0.562068	0.105103	0.380056	0.637798	6
XGB	1571	0.127473	0.582848	0.111824	0.390035	0.667737	6
XGB	1572	0.171429	0.618748	0.0860221	0.471172	0.680287	6
XGB	1573	0.206593	0.635906	0.0831801	0.498191	0.705644	6
XGB	1574	0.235165	0.650296	0.0742824	0.523601	0.708613	6
XGB	1575	0.327473	0.66606	0.0668195	0.552203	0.713529	6
XGB	1576	0.389011	0.681331	0.0653565	0.570207	0.731443	6
XGB	1577	0.446154	0.701737	0.0565516	0.621489	0.770315	6
XGB	1578	0.492308	0.722056	0.0562319	0.649215	0.798215	6
XGB	1579	0.520879	0.754051	0.0602208	0.677635	0.830213	6
XGB	1580	0.573626	0.775621	0.050369	0.709014	0.845735	6
XGB	1581	0.6	0.796663	0.0504363	0.725482	0.857479	6
XGB	1582	0.63956	0.814878	0.0456897	0.756566	0.865993	6
XGB	1583	0.70989	0.818822	0.0409894	0.769884	0.869778	6
XGB	1584	0.740659	0.816166	0.0590362	0.733252	0.885926	6
XGB	1585	0.771429	0.791302	0.0791258	0.658295	0.854839	6
XGB	1586	0.841758	0.816363	0.0862793	0.671363	0.890223	6
XGB	1587	0.903297	0.844874	0.0703675	0.724878	0.899751	6
XGB	1588	0.92967	0.866339	0.0580051	0.768725	0.909726	6
XGB	1589	0.942857	0.881116	0.0527149	0.790418	0.920186	6
XGB	1590	0.942857	0.879978	0.0502548	0.794854	0.921276	6
XGB	1591	0.964835	0.890964	0.0462401	0.815221	0.933611	6
XGB	1592	0.971429	0.887684	0.0444905	0.814707	0.929858	6
XGB	1593	0.989011	0.887712	0.0458905	0.811916	0.92777	6
XGB	1594	0	0.00771426	0.0172418	-0.0246104	0.0189791	7
XGB	1595	0.0263736	0.0716728	0.0269317	0.045651	0.111123	7
XGB	1596	0.0417582	0.111951	0.0239272	0.0681597	0.130195	7
XGB	1597	0.0505495	0.138466	0.0321276	0.0846048	0.170945	7
XGB	1598	0.0615385	0.196635	0.0711917	0.0766909	0.248529	7
XGB	1599	0.0791209	0.225186	0.0869259	0.090419	0.31246	7
XGB	1600	0.167033	0.344455	0.155796	0.115808	0.515291	7
XGB	1601	0.221978	0.374311	0.163703	0.136853	0.545685	7
XGB	1602	0.263736	0.41111	0.176462	0.154124	0.590176	7
XGB	1603	0.314286	0.453052	0.191442	0.170754	0.628021	7
XGB	1604	0.441758	0.533872	0.192595	0.237314	0.678431	7
XGB	1605	0.494505	0.590596	0.171258	0.317597	0.702124	7
XGB	1606	0.538462	0.603083	0.155456	0.365592	0.701728	7
XGB	1607	0.650549	0.630197	0.168541	0.375163	0.759349	7
XGB	1608	0.701099	0.673379	0.159688	0.441134	0.782762	7
XGB	1609	0.725275	0.684195	0.144071	0.461884	0.784441	7
XGB	1610	0.848352	0.702155	0.104673	0.547195	0.788311	7
XGB	1611	0.883516	0.711509	0.0906262	0.573268	0.784543	7
XGB	1612	0.914286	0.733269	0.0922238	0.601878	0.819201	7
XGB	1613	0.936264	0.726008	0.0550771	0.6451	0.798792	7
XGB	1614	0.962637	0.738707	0.0666641	0.626135	0.792209	7
XGB	1615	0.989011	0.797215	0.0779886	0.654562	0.864426	7
XGB	1616	0.997802	0.819948	0.0675388	0.695403	0.875505	7
XGB	1617	1	0.838398	0.0801055	0.689462	0.897457	7
XGB	1618	0	-0.00161751	0.00459136	-0.0081781	0.0033558	6
XGB	1619	0.0175824	0.146019	0.0321795	0.114384	0.193721	6
XGB	1620	0.043956	0.0671319	0.0384644	0.0310098	0.120343	6
XGB	1621	0.138462	0.0765968	0.0333859	0.0486734	0.133162	6
XGB	1622	0.18022	0.0783935	0.0272859	0.0528574	0.121061	6
XGB	1623	0.29011	0.0875661	0.0247422	0.0651131	0.125586	6
XGB	1624	0.351648	0.106982	0.0210884	0.0854034	0.132666	6
XGB	1625	0.593407	0.158153	0.0283895	0.120157	0.192597	6
XGB	1626	0.650549	0.197567	0.0398401	0.142274	0.238053	6
XGB	1627	0.696703	0.22921	0.0505804	0.160147	0.278905	6
XGB	1628	0.756044	0.267548	0.0687724	0.173625	0.333695	6
XGB	1629	0.797802	0.376458	0.093249	0.240255	0.454667	6
XGB	1630	0.824176	0.443459	0.0799258	0.320194	0.502687	6
XGB	1631	0.824176	0.477648	0.0770717	0.370435	0.540318	6
XGB	1632	0.874725	0.541404	0.117478	0.37962	0.628159	6
XGB	1633	0.876923	0.58867	0.113564	0.4411	0.668392	6
XGB	1634	0.89011	0.609541	0.100114	0.472721	0.692108	6
XGB	1635	0.896703	0.69867	0.11512	0.551115	0.806922	6
XGB	1636	0.903297	0.750842	0.128641	0.585056	0.873467	6
XGB	1637	0.905495	0.760556	0.120873	0.602348	0.875415	6
XGB	1638	0	0.00513195	0.0224612	-0.0295062	0.0428802	9
XGB	1639	0.0118881	0.468619	0.0818846	0.32774	0.567637	9
XGB	1640	0.0587787	0.520087	0.0792973	0.378296	0.623623	9
XGB	1641	0.134901	0.563958	0.0784755	0.419354	0.646135	9
XGB	1642	0.366169	0.599515	0.0659738	0.507137	0.702276	9
XGB	1643	0.427671	0.600138	0.0573698	0.501142	0.684105	9
XGB	1644	0.46579	0.616991	0.0638414	0.496964	0.696971	9
XGB	1645	0.538965	0.633263	0.0757735	0.49596	0.738132	9
XGB	1646	0.577092	0.652071	0.0760979	0.519542	0.763193	9
XGB	1647	0.603676	0.699475	0.0664412	0.59458	0.797276	9
XGB	1648	0.665394	0.734591	0.0457689	0.664986	0.806562	9
XGB	1649	0.721342	0.744645	0.0408992	0.696203	0.808706	9
XGB	1650	0.730398	0.752963	0.0412726	0.710285	0.828855	9
XGB	1651	0.809829	0.764909	0.0316887	0.735666	0.813953	9
XGB	1652	0.845132	0.763551	0.0333233	0.717155	0.815614	9
XGB	1653	0.854365	0.799903	0.0388505	0.748504	0.844189	9
XGB	1654	0.886836	0.820488	0.0489434	0.754002	0.898344	9
XGB	1655	0.884397	0.822584	0.0421078	0.764602	0.887338	9
XGB	1656	0.881773	0.830589	0.0435514	0.769376	0.894411	9
XGB	1657	0.890745	0.841403	0.0415957	0.783207	0.907491	9
XGB	1658	0.920261	0.843847	0.0416517	0.787835	0.909022	9
XGB	1659	0.923885	0.851277	0.0437586	0.78835	0.919615	9
XGB	1660	0	-0.0108484	0.0128114	-0.0300705	-2.62e-05	6
XGB	1661	0.00231062	0.2409	0.0507769	0.196871	0.313719	6
XGB	1662	0.0106837	0.271109	0.0637706	0.198041	0.370061	6
XGB	1663	0.0170677	0.318739	0.0546304	0.235532	0.382436	6
XGB	1664	0.0335755	0.317714	0.0631787	0.21977	0.378174	6
XGB	1665	0.0709624	0.47476	0.0480602	0.396167	0.515144	6
XGB	1666	0.0895665	0.543344	0.0487411	0.46361	0.584608	6
XGB	1667	0.118259	0.552249	0.0496714	0.467217	0.589776	6
XGB	1668	0.140758	0.567598	0.0520175	0.478486	0.603814	6
XGB	1669	0.191841	0.588261	0.0443923	0.513645	0.62131	6
XGB	1670	0.228561	0.595784	0.0429961	0.524452	0.635466	6
XGB	1671	0.344819	0.616658	0.0497834	0.532623	0.659742	6
XGB	1672	0.395843	0.630641	0.0587348	0.545775	0.690116	6
XGB	1673	0.848857	0.694152	0.0491194	0.627115	0.749911	6
XGB	1674	0.875405	0.697639	0.0487462	0.635146	0.758867	6
XGB	1675	0.904133	0.710473	0.0526206	0.644185	0.772121	6
XGB	1676	0.934731	0.714034	0.0530777	0.652334	0.775601	6
XGB	1677	0.892115	0.726023	0.0548528	0.661157	0.788467	6
XGB	1678	0.908516	0.739804	0.054617	0.681859	0.811363	6
XGB	1679	0.926989	0.763151	0.0555073	0.713326	0.83449	6
XGB	1680	0.918949	0.785447	0.0500383	0.734567	0.855121	6
XGB	1681	0.895117	0.829946	0.0355052	0.784436	0.873579	6
XGB	1682	0.895236	0.818772	0.0465975	0.765876	0.890283	6
XGB	1683	0.883147	0.820635	0.0478816	0.764665	0.891824	6
XGB	1684	0.879169	0.838748	0.0480983	0.788116	0.911541	6
XGB	1685	0.871201	0.859658	0.0381201	0.807694	0.905745	6
XGB	1686	0.871451	0.876712	0.0411334	0.820055	0.927267	6
XGB	1687	0.863542	0.912539	0.0339963	0.871439	0.953216	6
XGB	1688	0	-0.000381969	0.0125248	-0.0163812	0.0109922	6
XGB	1689	0.00027394	0.046388	0.0342716	0.00176157	0.0943209	6
XGB	1690	0.0126965	0.0361159	0.0263555	0.012279	0.0732667	6
XGB	1691	0.01702	0.0553859	0.02753	0.0174321	0.0863894	6
XGB	1692	0.0274416	0.0836534	0.0201282	0.0561281	0.112243	6
XGB	1693	0.0750476	0.163903	0.03913	0.115264	0.221856	6
XGB	1694	0.0813483	0.182325	0.0461793	0.126259	0.24602	6
XGB	1695	0.0916865	0.198316	0.0521596	0.130165	0.258855	6
XGB	1696	0.112172	0.210832	0.0530268	0.149257	0.277221	6
XGB	1697	0.118378	0.226449	0.0503448	0.158637	0.281804	6
XGB	1698	0.142937	0.25069	0.055345	0.175465	0.308101	6
XGB	1699	0.165448	0.279141	0.0456162	0.22504	0.338108	6
XGB	1700	0.236851	0.315939	0.0509182	0.258746	0.374408	6
XGB	1701	0.289924	0.368762	0.0674488	0.280744	0.431818	6
XGB	1702	0.583849	0.490519	0.0647679	0.406645	0.546804	6
XGB	1703	0.622642	0.5151	0.0736525	0.42485	0.577931	6
XGB	1704	0.66353	0.549065	0.0693931	0.448907	0.621065	6
XGB	1705	0.69414	0.562104	0.0782026	0.459846	0.642271	6
XGB	1706	0.743211	0.599897	0.0769845	0.515668	0.69436	6
XGB	1707	0.769783	0.608866	0.0817008	0.52391	0.712127	6
XGB	1708	0.810648	0.624031	0.0729509	0.530812	0.714089	6
XGB	1709	0.83111	0.646064	0.0731124	0.562238	0.738164	6
XGB	1710	0.880205	0.750039	0.0487676	0.694189	0.817045	6
XGB	1711	0.904645	0.750039	0.0487676	0.694189	0.817045	6
XGB	1712	0.964459	0.838523	0.0382733	0.79465	0.890661	6
XGB	1713	0.9707	0.846325	0.0312244	0.804322	0.888246	6
XGB	1714	0.976929	0.875128	0.0316478	0.829919	0.914169	6
XGB	1715	0.977072	0.869632	0.0291941	0.836058	0.910227	6
XGB	1716	0.987351	0.886218	0.0320871	0.851944	0.930939	6
XGB	1717	0.9957	0.899166	0.0406579	0.835298	0.938155	6
XGB	1718	0.995784	0.899408	0.0410941	0.834678	0.938155	6
XGB	1719	0.995927	0.909932	0.0393541	0.849361	0.948896	6
XGB	1720	0	0.00459745	0.0101913	-0.00853129	0.0168539	6
XGB	1721	0.00834921	0.090972	0.0257089	0.0564555	0.117318	6
XGB	1722	0.0146975	0.0882498	0.0250175	0.0595278	0.126937	6
XGB	1723	0.0149595	0.108534	0.0364536	0.0619036	0.158574	6
XGB	1724	0.0357789	0.134881	0.0303562	0.110057	0.181469	6
XGB	1725	0.0708909	0.22757	0.0502194	0.185211	0.306828	6
XGB	1726	0.089495	0.234941	0.0486047	0.186245	0.304714	6
XGB	1727	0.102013	0.273714	0.0523264	0.232285	0.350753	6
XGB	1728	0.147022	0.305616	0.0474765	0.260371	0.379036	6
XGB	1729	0.202251	0.352225	0.0526264	0.293242	0.41697	6
XGB	1730	0.21864	0.379976	0.0455836	0.328415	0.436584	6
XGB	1731	0.306848	0.501898	0.0374902	0.449403	0.543152	6
XGB	1732	0.331408	0.523251	0.035718	0.483184	0.567615	6
XGB	1733	0.366186	0.592566	0.038236	0.532931	0.629692	6
XGB	1734	0.388673	0.610567	0.0373238	0.562759	0.647404	6
XGB	1735	0.435707	0.687219	0.0281568	0.666246	0.732844	6
XGB	1736	0.452072	0.696741	0.0261713	0.66835	0.738697	6
XGB	1737	0.480765	0.728051	0.023444	0.699158	0.759141	6
XGB	1738	0.525643	0.732451	0.0245208	0.699935	0.760344	6
XGB	1739	0.562423	0.786475	0.0343418	0.73394	0.823935	6
XGB	1740	0.59919	0.802209	0.0453273	0.731459	0.847292	6
XGB	1741	0.764852	0.860918	0.0514722	0.777517	0.915686	6
XGB	1742	0.824095	0.873837	0.041364	0.811589	0.922784	6
XGB	1743	0.875107	0.888489	0.0403329	0.826165	0.934038	6
XGB	1744	0.8447	0.908284	0.0287488	0.873941	0.950581	6
XGB	1745	0.873285	0.920536	0.0330418	0.874639	0.961545	6
XGB	1746	0.904014	0.933387	0.0287662	0.8954	0.97086	6
XGB	1747	0.928525	0.93728	0.0314624	0.897162	0.969604	6
XGB	1748	0.969474	0.942364	0.0223132	0.90714	0.966122	6
XGB	1749	0	0.0127238		0.0127238	0.0127238	1
XGB	1750	0.00634826	0.0838927		0.0838927	0.0838927	1
XGB	1751	0.0147332	0.0980675		0.0980675	0.0980675	1
XGB	1752	0.0150548	0.121309		0.121309	0.121309	1
XGB	1753	0.0173059	0.124232		0.124232	0.124232	1
XGB	1754	0.048535	0.241648		0.241648	0.241648	1
XGB	1755	0.0549309	0.25891		0.25891	0.25891	1
XGB	1756	0.0632444	0.269893		0.269893	0.269893	1
XGB	1757	0.0735707	0.296536		0.296536	0.296536	1
XGB	1758	0.090031	0.314135		0.314135	0.314135	1
XGB	1759	0.100286	0.327215		0.327215	0.327215	1
XGB	1760	0.124905	0.418642		0.418642	0.418642	1
XGB	1761	0.135172	0.418146		0.418146	0.418146	1
XGB	1762	0.192818	0.554708		0.554708	0.554708	1
XGB	1763	0.207158	0.564942		0.564942	0.564942	1
XGB	1764	0.233778	0.594461		0.594461	0.594461	1
XGB	1765	0.258325	0.591322		0.591322	0.591322	1
XGB	1766	0.291103	0.604204		0.604204	0.604204	1
XGB	1767	0.313554	0.604204		0.604204	0.604204	1
XGB	1768	0.34021	0.666261		0.666261	0.666261	1
XGB	1769	0.364733	0.670393		0.670393	0.670393	1
XGB	1770	0.401536	0.732693		0.732693	0.732693	1
XGB	1771	0.440317	0.72666		0.72666	0.72666	1
XGB	1772	0.60187	0.82548		0.82548	0.82548	1
XGB	1773	0.640626	0.832632		0.832632	0.832632	1
XGB	1774	0.681527	0.848069		0.848069	0.848069	1
XGB	1775	0.724393	0.888242		0.888242	0.888242	1
XGB	1776	0.746951	0.930031		0.930031	0.930031	1
XGB	1777	0.779621	0.929395		0.929395	0.929395	1
XGB	1778	0.82051	0.939662		0.939662	0.939662	1
XGB	1779	0.855217	0.957143		0.957143	0.957143	1
XGB	1780	0.910386	0.961277		0.961277	0.961277	1
XGB	1781	0	-0.0235269	0.0131955	-0.0415796	-0.00284634	7
XGB	1782	0.0142925	0.127648	0.0439664	0.0641176	0.183328	7
XGB	1783	0.0387685	0.132845	0.0462933	0.0787733	0.204321	7
XGB	1784	0.118378	0.185999	0.0649733	0.0929883	0.282467	7
XGB	1785	0.151024	0.220352	0.0690619	0.11352	0.293392	7
XGB	1786	0.193961	0.234736	0.0735542	0.119935	0.305267	7
XGB	1787	0.194128	0.248877	0.0707536	0.129171	0.309467	7
XGB	1788	0.204395	0.255609	0.0685903	0.136532	0.30899	7
XGB	1789	0.22905	0.251538	0.0762339	0.134124	0.346254	7
XGB	1790	0.247451	0.258702	0.0651791	0.153981	0.340161	7
XGB	1791	0.265877	0.265595	0.0664242	0.158597	0.346977	7
XGB	1792	0.345831	0.270491	0.0557681	0.226249	0.372522	7
XGB	1793	0.362232	0.277369	0.0511579	0.233979	0.367132	7
XGB	1794	0.372523	0.281201	0.0491607	0.23598	0.367652	7
XGB	1795	0.388995	0.293762	0.0524057	0.240758	0.384122	7
XGB	1796	0.40954	0.31112	0.0608896	0.249696	0.415676	7
XGB	1797	0.423928	0.318947	0.0577093	0.259546	0.418387	7
XGB	1798	0.434254	0.335225	0.0547721	0.285967	0.433636	7
XGB	1799	0.458885	0.401211	0.0413138	0.350839	0.466645	7
XGB	1800	0.469152	0.411747	0.0382739	0.359773	0.468638	7
XGB	1801	0.563471	0.500282	0.0550721	0.405437	0.551442	7
XGB	1802	0.585993	0.520142	0.0526177	0.427613	0.563965	7
XGB	1803	0.626858	0.546671	0.0563335	0.452519	0.609128	7
XGB	1804	0.655491	0.56686	0.0595426	0.468774	0.635975	7
XGB	1805	0.688209	0.592753	0.0618054	0.486085	0.651125	7
XGB	1806	0.71883	0.601166	0.0570164	0.501448	0.64921	7
XGB	1807	0.769914	0.619141	0.0571823	0.518754	0.672112	7
XGB	1808	0.798523	0.632784	0.054898	0.538653	0.68685	7
XGB	1809	0.87001	0.680917	0.0467348	0.61602	0.747192	7
XGB	1810	0.902668	0.698343	0.0594416	0.616242	0.780808	7
XGB	1811	1.00517	0.790426	0.0407613	0.727635	0.848133	7
XGB	1812	1.00138	0.844159	0.0417481	0.798661	0.908392	7
XGB	1813	1.00357	0.856274	0.0336353	0.816835	0.904577	7
XGB	1814	0	0.0388855	0.0130261	0.0286876	0.0525241	3
XGB	1815	0.105919	0.196603	0.0145757	0.186789	0.212156	3
XGB	1816	0.169092	0.215295	0.00813248	0.209302	0.223902	3
XGB	1817	0.228144	0.21216	0.0181251	0.198628	0.231306	3
XGB	1818	0.250548	0.21216	0.0181251	0.198628	0.231306	3
XGB	1819	0.275	0.215295	0.00813248	0.209302	0.223902	3
XGB	1820	0.291293	0.215295	0.00813248	0.209302	0.223902	3
XGB	1821	0.493104	0.294301	0.0293817	0.275102	0.325692	3
XGB	1822	0.529836	0.314933	0.0226416	0.301023	0.339143	3
XGB	1823	0.556324	0.315564	0.0220755	0.302817	0.339143	3
XGB	1824	0.58909	0.35758	0.0503337	0.304471	0.395427	3
XGB	1825	0.518032	0.393469	0.0481237	0.342693	0.429659	3
XGB	1826	0.528299	0.435656	0.057619	0.374108	0.473528	3
XGB	1827	0.52843	0.439307	0.0530354	0.382645	0.473976	3
XGB	1828	0.534647	0.460919	0.0429429	0.424038	0.50457	3
XGB	1829	0.555657	0.551998	0.0540371	0.514234	0.609517	3
XGB	1830	0.549678	0.557501	0.073197	0.512903	0.635763	3
XGB	1831	0.527418	0.588108	0.062831	0.545079	0.655087	3
XGB	1832	0.549893	0.59486	0.0579084	0.550591	0.655786	3
XGB	1833	0.55006	0.615465	0.0544185	0.56467	0.66801	3
XGB	1834	0.550155	0.62512	0.0509282	0.578675	0.675184	3
XGB	1835	0.548285	0.64686	0.043204	0.613896	0.692331	3
XGB	1836	0.556515	0.646277	0.044936	0.609	0.692574	3
XGB	1837	0.556646	0.668665	0.056525	0.609139	0.711655	3
XGB	1838	0.556729	0.660583	0.0644418	0.592042	0.70602	3
XGB	1839	0.591984	0.682953	0.0642393	0.61429	0.721161	3
XGB	1840	0.600226	0.686307	0.0595796	0.622647	0.725116	3
XGB	1841	0.618747	0.684922	0.0867927	0.59237	0.744059	3
XGB	1842	0.618842	0.65617	0.0636374	0.588727	0.702567	3
XGB	1843	0.641401	0.63751	0.0484059	0.595604	0.686536	3
XGB	1844	0.643473	0.638061	0.0475171	0.597553	0.686515	3
XGB	1845	0.670141	0.646579	0.0552172	0.599847	0.703051	3
XGB	1846	0.674285	0.648503	0.0600441	0.604246	0.712047	3
XGB	1847	0.690746	0.649008	0.104805	0.557495	0.754718	3
XGB	1848	0.709171	0.65474	0.106935	0.564469	0.764216	3
XGB	1849	0.840126	0.692681	0.120141	0.574195	0.801731	3
XGB	1850	0.858587	0.709879	0.121222	0.594946	0.825266	3
XGB	1851	0.90561	0.723343	0.131138	0.607162	0.854608	3
XGB	1852	0.928287	0.762615	0.139672	0.615897	0.870275	3
XGB	1853	0.948833	0.77596	0.146111	0.623355	0.89157	3
XGB	1854	0.959123	0.823991	0.0616738	0.764306	0.881404	3
XGB	1855	0.985743	0.877319	0.0698422	0.807121	0.938725	3
XGB	1856	0	-0.0145604	0.0142086	-0.0306786	0.00518343	5
XGB	1857	0.318075	-0.0145604	0.0142086	-0.0306786	0.00518343	5
XGB	1858	0.403507	-0.0145604	0.0142086	-0.0306786	0.00518343	5
XGB	1859	0.435481	0.0873634	0.0844961	-0.0126507	0.165046	5
XGB	1860	0.454542	0.296988	0.0258674	0.273778	0.334613	5
XGB	1861	0.50344	0.319906	0.0450655	0.278637	0.372857	5
XGB	1862	0.634315	0.411797	0.0196429	0.386767	0.435393	5
XGB	1863	0.664371	0.524236	0.0199626	0.496727	0.545713	5
XGB	1864	0.735042	0.608312	0.0241487	0.577275	0.631341	5
XGB	1865	0	0.0117985	0.0193161	-0.0144489	0.0381057	6
XGB	1866	0.350131	0.247314	0.0472901	0.215482	0.32757	6
XGB	1867	0.523203	0.319022	0.0339664	0.280943	0.372857	6
XGB	1868	0.700329	0.385234	0.0513855	0.329348	0.452314	6
XGB	1869	0.712439	0.402107	0.0537364	0.336644	0.466445	6
XGB	1870	0.70643	0.412111	0.0579385	0.344662	0.488159	6
XGB	1871	0.708485	0.444325	0.0769268	0.334062	0.540137	6
XGB	1872	0.710524	0.452891	0.0567935	0.362305	0.507474	6
XGB	1873	0.714589	0.469874	0.0585628	0.37531	0.525693	6
XGB	1874	0.72468	0.503976	0.0524969	0.419299	0.54558	6
XGB	1875	0.73075	0.521819	0.0507364	0.436515	0.561724	6
XGB	1876	0.746887	0.572156	0.0547768	0.477507	0.610378	6
XGB	1877	0.767065	0.574311	0.0656065	0.460652	0.619939	6
XGB	1878	0.765184	0.599149	0.0569004	0.500876	0.636474	6
XGB	1879	0.769357	0.597749	0.0306083	0.56442	0.645588	6
XGB	1880	0.769485	0.62772	0.0273929	0.599764	0.666967	6
XGB	1881	0.775652	0.649102	0.0317597	0.611735	0.695107	6
XGB	1882	0.777796	0.674915	0.0385765	0.624976	0.728547	6
XGB	1883	0.779949	0.690214	0.0375468	0.642264	0.740039	6
XGB	1884	0.78215	0.697014	0.0285786	0.657285	0.732675	6
XGB	1885	0.780283	0.723673	0.0272493	0.68083	0.748549	6
XGB	1886	0.780414	0.727215	0.0208164	0.706548	0.759686	6
XGB	1887	0.780546	0.745787	0.0162199	0.728481	0.771156	6
XGB	1888	0.786717	0.76175	0.0173166	0.742337	0.788386	6
XGB	1889	0	-0.00385426	0.0107528	-0.0159084	0.010386	6
XGB	1890	0.320214	0.309654	0.0238066	0.27777	0.33721	6
XGB	1891	0.462741	0.478809	0.033035	0.438798	0.513998	6
XGB	1892	0.495763	0.563785	0.0245852	0.533625	0.588408	6
XGB	1893	0.537054	0.598134	0.0213957	0.576014	0.632078	6
XGB	1894	0.551484	0.628864	0.0205043	0.599327	0.651874	6
XGB	1895	0.582437	0.643363	0.0223516	0.617104	0.669043	6
XGB	1896	0.596865	0.663798	0.0150537	0.643882	0.680903	6
XGB	1897	0.625758	0.664025	0.0173224	0.63687	0.680489	6
XGB	1898	0.640182	0.671459	0.0115263	0.654998	0.682279	6
XGB	1899	0.652547	0.681834	0.0202327	0.663573	0.715269	6
XGB	1900	0.666978	0.687919	0.0180933	0.671023	0.717124	6
XGB	1901	0.677269	0.702724	0.018818	0.676874	0.729257	6
XGB	1902	0.689602	0.726717	0.0199432	0.700751	0.756058	6
XGB	1903	0.69153	0.738799	0.0230161	0.705822	0.764923	6
XGB	1904	0.689329	0.739965	0.0198828	0.71685	0.768789	6
XGB	1905	0.689183	0.742923	0.0251036	0.716461	0.782742	6
XGB	1906	0.691115	0.751112	0.0194871	0.724592	0.775897	6
XGB	1907	0.69098	0.74553	0.0153166	0.729463	0.770312	6
XGB	1908	0.690841	0.759126	0.0233756	0.725292	0.789158	6
XGB	1909	0.690635	0.772503	0.0272615	0.741863	0.809016	6
XGB	1910	0.692563	0.77302	0.0166523	0.748349	0.794639	6
XGB	1911	0.696557	0.773538	0.0207826	0.747654	0.799514	6
XGB	1912	0.708815	0.785024	0.0222563	0.748835	0.805286	6
XGB	1913	0.716941	0.798413	0.0214823	0.763283	0.818865	6
XGB	1914	0	-0.00619874	0.00972388	-0.0145585	0.00368104	3
XGB	1915	0.68826	0.277646	0.0396651	0.242224	0.317169	3
XGB	1916	0.696335	0.284311	0.0338893	0.25192	0.316305	3
XGB	1917	0.74869	0.299025	0.0395315	0.262703	0.337677	3
XGB	1918	0.750732	0.336241	0.0527363	0.285919	0.386115	3
XGB	1919	0.760833	0.360843	0.0662392	0.297549	0.423396	3
XGB	1920	0.77093	0.365145	0.0660961	0.301907	0.427477	3
XGB	1921	0.79309	0.36938	0.050812	0.322899	0.419222	3
XGB	1922	0.8052	0.399356	0.0280042	0.379764	0.429162	3
XGB	1923	0.817299	0.410851	0.0367509	0.379621	0.448376	3
XGB	1924	0.825422	0.450306	0.0270373	0.422383	0.472575	3
XGB	1925	0.825553	0.490638	0.0272592	0.462107	0.512013	3
XGB	1926	0.825684	0.573	0.0271027	0.546704	0.598152	3
XGB	1927	0.827835	0.616038	0.0244168	0.599187	0.642053	3
XGB	1928	0.827963	0.654791	0.0299489	0.637056	0.6868	3
XGB	1929	0.83011	0.66419	0.0234232	0.639724	0.682717	3
XGB	1930	0.836281	0.668771	0.0132262	0.654698	0.678052	3
XGB	1931	0.836486	0.695342	0.00858416	0.686696	0.702859	3
XGB	1932	0.838633	0.715597	0.010355	0.704532	0.721659	3
XGB	1933	0.840773	0.706369	0.00750796	0.702005	0.71439	3
XGB	1934	0.846948	0.715769	0.00979782	0.707795	0.725925	3
XGB	1935	0.849098	0.725356	0.0372731	0.695043	0.764001	3
XGB	1936	0	-0.004145	0.00943669	-0.0188461	0.0074475	7
XGB	1937	0.340074	0.398989	0.0531595	0.326363	0.453603	7
XGB	1938	0.454796	0.477864	0.0602681	0.420028	0.581113	7
XGB	1939	0.579575	0.574583	0.0467412	0.530541	0.643121	7
XGB	1940	0.579608	0.624139	0.0332209	0.588172	0.674484	7
XGB	1941	0.593733	0.660226	0.0400783	0.61254	0.722237	7
XGB	1942	0.59979	0.663406	0.039974	0.613458	0.723809	7
XGB	1943	0.650132	0.699304	0.0240358	0.673196	0.739411	7
XGB	1944	0.678335	0.716042	0.0227109	0.696138	0.75296	7
XGB	1945	0.68642	0.726875	0.0216456	0.706368	0.762316	7
XGB	1946	0.704566	0.755811	0.0206476	0.733127	0.790062	7
XGB	1947	0.718677	0.760676	0.0204708	0.73855	0.794178	7
XGB	1948	0.73079	0.776108	0.0213681	0.747098	0.805351	7
XGB	1949	0.746954	0.780978	0.0240032	0.747341	0.814421	7
XGB	1950	0.745067	0.787912	0.0208178	0.758912	0.813903	7
XGB	1951	0.747207	0.787491	0.0267785	0.760063	0.82788	7
XGB	1952	0.749374	0.783632	0.0166842	0.766659	0.811556	7
XGB	1953	0.74749	0.794051	0.0190604	0.774857	0.827363	7
XGB	1954	0.749627	0.791536	0.0193057	0.768652	0.821404	7
XGB	1955	0.751787	0.80435	0.0164968	0.785263	0.823869	7
XGB	1956	0.747955	0.805818	0.0134829	0.788971	0.821969	7
XGB	1957	0.744062	0.812467	0.0247192	0.769073	0.835844	7
XGB	1958	0.746206	0.816526	0.0216163	0.782035	0.841176	7
XGB	1959	0.746341	0.821063	0.0199427	0.788331	0.844053	7
XGB	1960	0.746479	0.827988	0.0142296	0.807454	0.846305	7
XGB	1961	0	0.000614642	0.0145528	-0.0162042	0.0167488	4
XGB	1962	0.0246278	0.106071	0.0352822	0.0595807	0.131138	4
XGB	1963	0.0493024	0.155248	0.0412151	0.101388	0.190061	4
XGB	1964	0.123221	0.229568	0.0425698	0.181974	0.27533	4
XGB	1965	0.226373	0.442682	0.0224074	0.419283	0.467369	4
XGB	1966	0.260025	0.545933	0.0355395	0.500626	0.577222	4
XGB	1967	0.304854	0.616617	0.0152673	0.603595	0.636253	4
XGB	1968	0.385481	0.76437	0.0142485	0.751656	0.779109	4
XGB	1969	0.508526	0.876231	0.0201583	0.858916	0.901173	4
XGB	1970	0.573463	0.937854	0.00706144	0.929591	0.945189	4
XGB	1971	0.747894	0.960127	0.0118419	0.944883	0.970901	4
XGB	1972	0.85757	0.987808	0.0141857	0.971739	1.00298	4
XGB	1973	0.987487	0.986722	0.0117068	0.972321	0.997469	4
XGB	1974	0	-0.00171016	0.0192565	-0.0243923	0.0205805	5
XGB	1975	0.207031	0.387136	0.0142413	0.371348	0.405484	5
XGB	1976	0.701172	0.548952	0.0433388	0.493497	0.599252	5
XGB	1977	0.951172	0.707224	0.0341238	0.655455	0.73335	5
XGB	1978	0.982422	0.82225	0.0260852	0.781492	0.839371	5
XGB	1979	0	0.00983174	0.0205674	-0.0135196	0.041717	7
XGB	1980	0.0212609	0.176405	0.0376037	0.11983	0.220867	7
XGB	1981	0.073304	0.194507	0.0206151	0.157738	0.209761	7
XGB	1982	0.317224	0.266426	0.0380967	0.228576	0.334212	7
XGB	1983	0.542186	0.329032	0.0602021	0.262919	0.415252	7
XGB	1984	0.702996	0.408277	0.0460587	0.351242	0.464325	7
XGB	1985	0.797472	0.463036	0.0469429	0.391327	0.523923	7
XGB	1986	0.844554	0.550839	0.0356841	0.501666	0.592516	7
XGB	1987	0.870294	0.656107	0.0485216	0.581796	0.700916	7
XGB	1988	0.886567	0.736658	0.0634525	0.641653	0.814134	7
XGB	1989	0.891	0.797482	0.0570902	0.714317	0.862941	7
XGB	1990	0	-0.000355632	0.0026657	-0.00263938	0.00240607	4
XGB	1991	0.0165177	0.069303	0.0176299	0.045994	0.0834185	4
XGB	1992	0.0377592	0.0703429	0.0557783	0.0390283	0.145813	4
XGB	1993	0.122919	0.117054	0.0759013	0.074488	0.219834	4
XGB	1994	0.181978	0.257301	0.110372	0.190478	0.406539	4
XGB	1995	0.236166	0.354025	0.101379	0.281773	0.486944	4
XGB	1996	0.378042	0.445148	0.0927125	0.380462	0.567029	4
XGB	1997	0.500942	0.567026	0.0311278	0.541984	0.60723	4
[truncated: 2,823 more rows]

## Sheet: Table S4
Table S4. Leave-one-drug-out (LODO) validation results of the XGB model. For each drug, all corresponding release profiles were excluded from training and used as the test set. Model performance is reported as mean absolute error (MAE) and Pearson correlation coefficient (r) between predicted and experimental release values. The number of data points and formulation indices for each drug are prov…
Drug	MAE	Pearson r	Data points	Number of formulation indices
2-methoxyestradiol	0.20059	0.877375	10	1
4-methoxy chalcone	0.118997	0.881203	99	12
5-fluorouracil	0.159009	0.701772	163	7
ABT627	0.240293	0.728639	349	19
PD98059	0.150776	0.985802	17	1
S- nitroso-N-acetyl-D-penicillamine	0.127205	0.962201	5	1
apomorphine hydrochloride	0.0900141	0.902205	30	3
asenapine maleate	0.138033	0.865007	13	1
budesonide	0.232043	0.934477	11	1
caffeine	0.113682	0.954158	34	2
camptothecin	0.0595234	0.976588	26	3
cannabidiol	0.18963	0.780216	50	4
cefazolin sodium	0.188478	0.934212	36	1
cefquinome	0.375085	0.965224	12	1
celecoxib	0.151823	0.865053	38	3
clarithromycin	0.0718759	0.977334	7	1
clonidine hydrochloride	0.26847	0.709222	50	4
clotrimazole	0.110162	0.933137	15	1
dexamethasone	0.199847	0.720571	568	33
diprophylline	0.160304	0.932659	47	3
dipyridamole	0.259236	0.504096	101	3
donepezil HCl	0.295645	0.808831	103	4
doxycycline HCL	0.174799	0.82058	12	1
doxycycline hyclate	0.123178	0.990489	12	1
erythromycin	0.0628589	0.968923	16	1
etizolam	0.129733	0.978963	8	1
etoposide	0.173924	0.972389	7	1
fenofibric acid	0.254809	0.964367	11	1
fenretinide	0.24705	0.789148	56	8
fentanyl	0.134012	0.771197	123	12
fluorofenidone	0.0937498	0.937374	14	1
ganciclovir	0.412652	0.2085	70	3
glycyrrhetinic acid	0.36748	0.710811	12	1
goserelin acetate	0.147522	0.864874	54	6
guanosine	0.122912	0.853288	58	4
hydrocortisone	0.0983462	0.964156	13	1
ibuprofen	0.139575	0.931314	23	2
imatinib mesylate	0.365457	0.978681	7	1
indomethacin	0.133105	0.881145	26	2
ipriflavone	0.247611	0.754825	25	1
ivacaftor	0.154881	0.839006	83	6
ketorolac tromethamine	0.336943	0.834558	29	2
levofloxacin hemihydrate	0.196203	0.858095	9	1
levonorgestrel	0.196056	0.866721	17	1
lidocaine	0.0686442	0.963924	60	6
lopinavir	0.280311	0.904197	18	1
lornoxicam	0.106648	0.936696	16	1
losartan potassium	0.301666	0.643858	12	1
methylprednisolone	0.183665	0.831002	15	1
minoxidil	0.138816	0.932695	11	1
mitoxantrone dihydrochloride	0.25523	0.655871	26	2
moxidectin	0.511767	0.433566	16	1
naloxone hydrochloride	0.19822	0.809549	18	2
naltrexone	0.240332	0.689731	76	3
naproxen sodium	0.389912	0.983254	11	1
nifedipine	0.136376	0.897028	27	2
olanzapine (2-methyl-4-(4-methyl- 1-piperazinyl)-10H thieno[2,3][1,5]benzodiazepine)	0.164897	0.861774	168	8
paclitaxel	0.275909	0.529925	47	2
paliperidone palmitate	0.305092	0.181712	54	3
palonosetron	0.12288	0.869332	34	2
palonosetron hydrochlorid	0.15705	0.945335	22	1
prednisolone	0.135263	0.838255	93	9
prednisone hydrochloride	0.166266	0.792932	98	6
prilocaine	0.167754	0.812852	260	9
prodigiosin	0.106411	0.832562	49	2
progesterone	0.187119	0.801145	87	5
propanolol hydrochloride	0.319548	0.8207	6	1
rapamycin	0.14777	0.854209	20	2
rasagiline mesylate	0.139255	0.958896	14	1
regorafenib	0.11596	0.88106	13	1
rhodamine-B	0.182016	0.649844	71	4
rifampicin	0.182549	0.735419	204	13
rifapentine	0.149326	0.611411	93	3
risperidone	0.185336	0.81191	180	11
ritonavir	0.137267	0.929337	18	1
rivastigmine base	0.135813	0.908917	18	1
rotenone	0.239063	0.876629	16	1
simvastatin	0.10268	0.837015	19	2
sunitinib malate	0.134228	0.887215	18	1
tacrolimus	0.182251	0.858559	10	2
temozolomide	0.173094	0.863496	21	3
tenofovir alafenamide fumarate	0.0880674	0.934973	85	5
thioridazine hydrochloride	0.248268	0.708492	42	4
trimethoprim	0.260507	0.965077	22	2
triptolide	0.137917	0.885744	7	1
vancomycin	0.0990601	0.917149	23	3
β-methasone	0.348388	0.931829	233	16
